# Supplementary material for: Mating-Induced Trade-Offs upon Egg Production versus Fertilization and Offspring’s Survival in a Sawfly with Facultative Parthenogenesis
Source: Insects. 2021 Aug 2;12(8):693. doi: 10.3390/insects12080693 (PMC8396567; doi:10.3390/insects12080693)
Supplement: Supplementary file 1 [file insects-12-00693-s001.zip]

Archive with 3 entries (2 files):
- Supplementary Files/
- Supplementary Files/Table S1-S3.pdf
- Supplementary Files/Table S4-S10.xlsx
