# Supplementary material for: Mating-Induced Trade-Offs upon Egg Production versus Fertilization and Offspring’s Survival in a Sawfly with Facultative Parthenogenesis
Source: Insects. 2021 Aug 2;12(8):693. doi: 10.3390/insects12080693 (PMC8396567; doi:10.3390/insects12080693)
Supplement: Supplementary file 1 [file insects-12-00693-s001.zip › Supplementary Files/Table S4-S10.xlsx]

## Sheet: Table S4
Table S4 Differentially expressed genes (DEGs) between M1h-vs-V1h group
seq_id	length	fc	log2fc	pvalue	padjust	significant	regulate	CKF1_1_count	CKF1_2_count	JF1_1_count	JF1_2_count	JF1_3_count	CKF1_1_tpm	CKF1_2_tpm	JF1_1_tpm	JF1_2_tpm	JF1_3_tpm	c1_tpm	j1_tpm	nr	go	KO_id	KO_name	paths	cog	cog_description	pfam	swissprot
TRINITY_DN69705_c1_g3		0.000118977	-13.037	1.07492e-31	2.37305e-26	yes	down	1373	0	0	0	0	18.06	0	0	0	0	9.03	0	CDW61304.1(hypothetical protein TTRE_0000975501 [Trichuris trichiura])
TRINITY_DN64904_c0_g7		0.000284422	-11.7797	2.27912e-23	5.03147e-18	yes	down	575	0	0	0	0	15.97	0	0	0	0	7.985	0	KZR96689.1(Uncharacterized protein APZ42_008836, partial [Daphnia magna])
TRINITY_DN60391_c5_g4		0.0100726	-6.63342	5.80752e-21	1.28208e-15	yes	down	5586.81	252	24.04	4	84	85.56	5.03	0.48	0.1	1.35	45.295	0.643333
TRINITY_DN65980_c5_g3		0.0167795	-5.89715	2.02092e-17	4.46138e-12	yes	down	3218.56	145.67	40	29.48	51	29.02	1.69	0.47	0.43	0.48	15.355	0.46	XP_020624723.1(uncharacterized protein LOC110062194 [Orbicella faveolata])	GO:0005319(molecular_function:lipid transporter activity)						PF09175.7(DUF1944:Domain of unknown function (DUF1944)); PF00094.22(VWD:von Willebrand factor type D domain)	gi|138595|sp|P02845.1|VIT2_CHICK(RecName: Full=Vitellogenin-2; AltName: Full=Major vitellogenin; AltName: Full=Vitellogenin II; Contains: RecName: Full=Lipovitellin-1; AltName: Full=Lipovitellin I; Short=LVI; Contains: RecName: Full=Phosvitin; Short=PV; Contains: RecName: Full=Lipovitellin-2; AltName: Full=Lipovitellin II; Short=LVII; Contains: RecName: Full=YGP40; Flags: Precursor)
TRINITY_DN65784_c1_g2		0.0123861	-6.33513	2.16121e-17	4.77107e-12	yes	down	1268	9	4	6	22	9.93	0.09	0.04	0.08	0.18	5.01	0.1
TRINITY_DN48014_c0_g2		0.000594433	-10.7162	3.49387e-17	7.71299e-12	yes	down	270	11	0	0	0	9.27	0.51	0	0	0	4.89	0	XP_015595821.1(PREDICTED: endocuticle structural glycoprotein SgAbd-2-like [Cephus cinctus])							PF00379.20(Chitin_bind_4:Insect cuticle protein)	gi|47605414|sp|Q7M4F4.1|CUD1_SCHGR(RecName: Full=Endocuticle structural glycoprotein SgAbd-1)
TRINITY_DN56368_c0_g3		0.000721182	-10.4373	8.71371e-16	1.92361e-10	yes	down	227.31	0	0	0	0	17.12	0	0	0	0	8.56	0	CBY14143.1(unnamed protein product [Oikopleura dioica])	GO:0016021(cellular_component:integral component of membrane); GO:0016021(cellular_component:integral component of membrane)
TRINITY_DN62694_c1_g3		0.0189103	-5.72468	9.08223e-16	2.00496e-10	yes	down	1656	34	13	9	42	6.44	0.15	0.05	0.05	0.15	3.295	0.0833333	XP_012272872.1(titin [Orussus abietinus])							PF00093.15(VWC:von Willebrand factor type C domain)
TRINITY_DN52246_c0_g1		0.000749715	-10.3814	1.61793e-15	3.57165e-10	yes	down	218.69	0	0	0	0	11.5	0	0	0	0	5.75	0	CBY14143.1(unnamed protein product [Oikopleura dioica])	GO:0016021(cellular_component:integral component of membrane); GO:0016021(cellular_component:integral component of membrane)
TRINITY_DN53627_c2_g8		0.0224888	-5.47465	3.31987e-15	7.32874e-10	yes	down	2053	49	42	37	29	109.39	3.64	3.22	3.6	1.74	56.515	2.85333
TRINITY_DN55836_c0_g2		0.000808659	-10.2722	5.09299e-15	1.12429e-09	yes	down	202.81	0	0	0	0	14.04	0	0	0	0	7.02	0	GAA57881.1(hypothetical protein CLF_113308 [Clonorchis sinensis])
TRINITY_DN70573_c2_g1		0.023313	-5.42272	5.73282e-15	1.26553e-09	yes	down	2051	17	26	9	62	102.4	1.58	2.61	0.96	3.58	51.99	2.38333	XP_015600536.1(PREDICTED: defensin-2 [Cephus cinctus])		K20668	DEF	map04624(Toll and Imd signaling pathway)			PF01097.15(Defensin_2:Arthropod defensin)	gi|74837248|sp|Q5MQL3.1|DEF2_APIME(RecName: Full=Defensin-2; Flags: Precursor)
TRINITY_DN67437_c0_g4		0.0124041	-6.33303	7.22604e-15	1.59516e-09	yes	down	605	15	3	8	6	3.47	0.11	0.02	0.07	0.04	1.79	0.0433333	XP_012286306.1(hexamerin [Orussus abietinus])							PF00372.16(Hemocyanin_M:Hemocyanin, copper containing domain); PF03723.11(Hemocyanin_C:Hemocyanin, ig-like domain); PF03722.11(Hemocyanin_N:Hemocyanin, all-alpha domain)	gi|114240|sp|P14296.1|ARYA_MANSE(RecName: Full=Arylphorin subunit alpha; Flags: Precursor [Manduca sexta])
TRINITY_DN52576_c1_g1		0.0296415	-5.07624	3.80996e-14	8.4105e-09	yes	down	2891	446	44	38	109	44.34	8.96	0.98	1.04	1.63	26.65	1.21667
TRINITY_DN61562_c1_g4		0.0254428	-5.2966	4.4952e-14	9.92312e-09	yes	down	1426	106	29	15	37	70.48	7.29	2.07	1.33	2.07	38.885	1.82333	XP_014299333.1(PREDICTED: uncharacterized protein LOC103575138 [Microplitis demolitor])
TRINITY_DN64795_c3_g2		0.0230904	-5.43656	1.0163e-13	2.24347e-08	yes	down	918	35	14	9	23	96.01	6.12	2.99	3.3	3.41	51.065	3.23333
TRINITY_DN56678_c2_g2		0.00438373	-7.83363	1.1284e-13	2.49092e-08	yes	down	241	12	0	0	2	5.96	0.38	0	0	0.06	3.17	0.02
TRINITY_DN60391_c5_g2		0.0306311	-5.02886	1.2863e-13	2.83946e-08	yes	down	2211.19	101	26.96	17	94	156.87	13.48	2.11	3.19	7.45	85.175	4.25	OAD52624.1(Hymenoptaecin [Eufriesea mexicana])
TRINITY_DN59944_c1_g1		0.0269802	-5.21196	4.04459e-13	8.92823e-08	yes	down	968	12	22	7	27	4.83	0.08	0.14	0.06	0.14	2.455	0.113333	XP_012265837.1(uncharacterized protein LOC105691727 [Athalia rosae])	GO:0016021(cellular_component:integral component of membrane)	K10168	TLR5	map05134(Legionellosis); map04620(Toll-like receptor signaling pathway); map05321(Inflammatory bowel disease (IBD)); map05130(Pathogenic Escherichia coli infection); map05132(Salmonella infection)			PF13855.3(LRR_8:Leucine rich repeat); PF12799.4(LRR_4:Leucine Rich repeats (2 copies)); PF14580.3(LRR_9:Leucine-rich repeat)	gi|25453268|sp|Q9N0E3.1|RTN4R_MACFA(RecName: Full=Reticulon-4 receptor; AltName: Full=Nogo receptor; Short=NgR; AltName: Full=Nogo-66 receptor; Flags: Precursor)
TRINITY_DN61334_c1_g3		0.0367179	-4.76737	7.31596e-13	1.61494e-07	yes	down	2688	75	22	221	16	56.45	1.94	0.62	5.9	0.33	29.195	2.28333	XP_015372348.1(PREDICTED: 27 kDa hemolymph protein-like [Diuraphis noxia])	GO:0016021(cellular_component:integral component of membrane)						PF07165.8(DUF1397:Protein of unknown function (DUF1397))	gi|25090512|sp|Q25513.1|HGLY_MANSE(RecName: Full=27 kDa hemolymph glycoprotein; Flags: Precursor [Manduca sexta])
TRINITY_DN71922_c6_g1		0.0412365	-4.59994	1.13309e-12	2.50119e-07	yes	down	6510	14054	2	1460	35	5.87	16.07	0	2.09	0.03	10.97	0.706667	ANI26480.1(hypothetical protein, partial [Spodoptera frugiperda])	GO:0005524(molecular_function:ATP binding); GO:0004482(molecular_function:mRNA (guanine-N7-)-methyltransferase activity); GO:0003968(molecular_function:RNA-directed RNA polymerase activity); GO:0005524(molecular_function:ATP binding); GO:0004482(molecular_function:mRNA (guanine-N7-)-methyltransferase activity); GO:0003968(molecular_function:RNA-directed RNA polymerase activity); GO:0005524(molecu…						PF00946.16(Mononeg_RNA_pol:Mononegavirales RNA dependent RNA polymerase); PF14318.3(Mononeg_mRNAcap:Mononegavirales mRNA-capping region V); PF14314.3(Methyltrans_Mon:Virus-capping methyltransferase); PF01728.16(FtsJ:FtsJ-like methyltransferase)	gi|82044895|sp|Q4W382.1|L_LNYV3(RecName: Full=RNA-directed RNA polymerase L; Short=Protein L; AltName: Full=Large structural protein; AltName: Full=Replicase; AltName: Full=Transcriptase; Includes: RecName: Full=RNA-directed RNA polymerase; Includes: RecName: Full=mRNA (guanine-N(7)-)-methyltransferase; Includes: RecName: Full=mRNA guanylyltransferase; Includes: RecName: Full=GDP polyribonucleoti…
TRINITY_DN53454_c1_g4		0.0367564	-4.76586	6.63578e-12	1.46469e-06	yes	down	1092.73	109	10	53	33	33.11	4.42	0.36	2.73	1.08	18.765	1.39
TRINITY_DN64429_c3_g2		0.0486364	-4.36182	1.11549e-11	2.46207e-06	yes	down	15619.4	5953.11	1043.39	1278.07	37.31	2870.56	1715.5	329.81	516.84	9.08	2293.03	285.243
TRINITY_DN66518_c8_g2		0.0385647	-4.69658	1.36976e-11	3.02321e-06	yes	down	1023	151	17	11	57	19.93	3.91	0.45	0.36	1.21	11.92	0.673333
TRINITY_DN58649_c1_g2		0.0514242	-4.28141	2.0012e-11	4.41672e-06	yes	down	4654	218	24	541	62	80.04	4.69	0.41	12.74	0.92	42.365	4.69	XP_017756277.1(PREDICTED: interferon-related developmental regulator 1-like [Eufriesea mexicana])							PF07165.8(DUF1397:Protein of unknown function (DUF1397))	gi|74843747|sp|Q8T113.1|P27K_BOMMO(RecName: Full=27 kDa glycoprotein; AltName: Full=P27K; Flags: Precursor)
TRINITY_DN51941_c0_g5		0.0119024	-6.39261	2.43886e-11	5.38251e-06	yes	down	232.13	7	4	0	2	8.36	0.34	0.2	0	0.08	4.35	0.0933333
TRINITY_DN69868_c1_g1		0.0543649	-4.20118	5.13931e-11	1.13417e-05	yes	down	3964	203	145	50	259	102.96	7	5.07	2.21	7.18	54.98	4.82
TRINITY_DN70637_c1_g2		0.0174254	-5.84266	5.61224e-11	1.23854e-05	yes	down	286	4	4	3	4	40.41	0.94	0.59	0.57	0.46	20.675	0.54	PSN33915.1(hypothetical protein C0J52_21501, partial [Blattella germanica])	GO:0003690(molecular_function:double-stranded DNA binding); GO:0001227(molecular_function:transcriptional repressor activity, RNA polymerase II transcription regulatory region sequence-specific binding); GO:0005634(cellular_component:nucleus); GO:0003690(molecular_function:double-stranded DNA binding); GO:0001227(molecular_function:transcriptional repressor activity, RNA polymerase II transcripti…						PF05699.11(Dimer_Tnp_hAT:hAT family C-terminal dimerisation region)
TRINITY_DN53962_c0_g4		0.0547479	-4.19105	5.76583e-11	1.27243e-05	yes	down	3713	501.47	95	218	176	123.42	22.44	4.32	12.54	6.33	72.93	7.73
TRINITY_DN61250_c1_g1		0.0017493	-9.15901	8.75027e-11	1.93098e-05	yes	down	94.19	0	0	0	0	14.84	0	0	0	0	7.42	0	GAA57881.1(hypothetical protein CLF_113308 [Clonorchis sinensis])
TRINITY_DN62654_c4_g1		0.0266974	-5.22716	1.35054e-10	2.98028e-05	yes	down	394	23	5	6	12	8.97	0.72	0.15	0.23	0.29	4.845	0.223333	XP_015603545.1(PREDICTED: cuticle protein 19-like [Cephus cinctus])							PF00379.20(Chitin_bind_4:Insect cuticle protein)	gi|113011|sp|P26967.1|CU20_TENMO(RecName: Full=Adult-specific cuticular protein ACP-20; Flags: Precursor)
TRINITY_DN67437_c0_g2		0.0582118	-4.10254	1.42272e-10	3.13954e-05	yes	down	3408	382	58	296	137	19.66	2.82	0.43	2.76	0.82	11.24	1.33667	XP_012286306.1(hexamerin [Orussus abietinus])							PF00372.16(Hemocyanin_M:Hemocyanin, copper containing domain); PF03723.11(Hemocyanin_C:Hemocyanin, ig-like domain); PF03722.11(Hemocyanin_N:Hemocyanin, all-alpha domain)	gi|2495187|sp|Q17127.1|HEXA_BLADI(RecName: Full=Hexamerin; Flags: Precursor)
TRINITY_DN68803_c3_g11		0.0091808	-6.76716	1.76481e-10	3.8944e-05	yes	down	145	15	0	3	0	6.29	0.89	0	0.23	0	3.59	0.0766667
TRINITY_DN67437_c0_g1		0.0153559	-6.02507	3.29935e-10	7.28064e-05	yes	down	189	21	0	6	1	2.08	0.3	0	0.11	0.01	1.19	0.04	XP_011352487.1(PREDICTED: uncharacterized protein LOC105288145 [Ooceraea biroi])							PF00372.16(Hemocyanin_M:Hemocyanin, copper containing domain); PF03722.11(Hemocyanin_N:Hemocyanin, all-alpha domain)	gi|114240|sp|P14296.1|ARYA_MANSE(RecName: Full=Arylphorin subunit alpha; Flags: Precursor [Manduca sexta])
TRINITY_DN50396_c0_g2		0.00545552	-7.51807	3.55883e-10	7.8532e-05	yes	down	113	0	0	0	1	4.4	0	0	0	0.05	2.2	0.0166667
TRINITY_DN71885_c3_g1		0.0272304	-5.19864	4.82885e-10	0.000106556	yes	down	325.31	36	3	3	13	2.49	0.35	0.03	0.04	0.1	1.42	0.0566667
TRINITY_DN71935_c3_g3		0.0654203	-3.93412	6.63771e-10	0.00014647	yes	down	24119	13793.1	2601.02	2621.17	66.69	257.81	190.37	36.06	45.72	0.74	224.09	27.5067
TRINITY_DN58202_c0_g1		0.0585042	-4.09532	1.10161e-09	0.000243082	yes	down	1150	77	69	50	42	12.38	1.07	0.96	0.88	0.47	6.725	0.77
TRINITY_DN53878_c1_g1		0.00607931	-7.36188	1.12907e-09	0.000249139	yes	down	101	1	0	0	1	2.56	0.02	0	0	0.02	1.29	0.00666667
TRINITY_DN53278_c2_g4		0.0437777	-4.51366	1.23089e-09	0.000271607	yes	down	575	26	7	7	37	2	0.12	0.03	0.04	0.13	1.06	0.0666667	XP_012284351.1(uncharacterized protein LOC105701824 [Orussus abietinus])
TRINITY_DN53023_c2_g2		0.00232699	-8.74732	1.6637e-09	0.000367106	yes	down	71	0	0	0	0	23.47	0	0	0	0	11.735	0
TRINITY_DN60332_c1_g1		0.0506669	-4.30281	2.11077e-09	0.000465751	yes	down	678	24	27	7	39	11.88	0.49	0.55	0.2	0.6	6.185	0.45	XP_012264264.1(venom protease-like [Athalia rosae])							PF00089.23(Trypsin:Trypsin); PF12032.5(CLIP:Regulatory CLIP domain of proteinases)	gi|47117822|sp|P05049.2|SNAK_DROME(RecName: Full=Serine protease snake; Flags: Precursor)
TRINITY_DN60815_c5_g8		0.0478482	-4.38539	2.35141e-09	0.000518845	yes	down	588	31	19	14	29	42.43	3.21	2.05	1.92	2.43	22.82	2.13333	XP_011057351.1(PREDICTED: flexible cuticle protein 12-like [Acromyrmex echinatior])	GO:0042302(molecular_function:structural constituent of cuticle); GO:0042302(molecular_function:structural constituent of cuticle); GO:0042302(molecular_function:structural constituent of cuticle)						PF00379.20(Chitin_bind_4:Insect cuticle protein)	gi|41019142|sp|P92192.1|LCP5_DROME(RecName: Full=Larval cuticle protein 5; AltName: Full=Larval cuticle protein V; Flags: Precursor)
TRINITY_DN63053_c5_g3		0.0613287	-4.02729	2.63799e-09	0.000582077	yes	down	996	34	37	39	59	9.58	0.42	0.46	0.61	0.59	5	0.553333
TRINITY_DN68739_c4_g1		0.074104	-3.7543	3.11591e-09	0.000687529	yes	down	2862	627	127	392	71	42.82	12.21	2.49	9.68	1.11	27.515	4.42667
TRINITY_DN62234_c0_g2		0.0288219	-5.11669	3.90279e-09	0.000861142	yes	down	222	61	13	2	2	34.58	14.68	3.39	0.67	0.4	24.63	1.48667
TRINITY_DN51738_c2_g1		0.01961	-5.67227	4.36697e-09	0.000963559	yes	down	169	5	1	2	4	9.62	0.4	0.08	0.21	0.26	5.01	0.183333
TRINITY_DN63365_c2_g1		0.0554362	-4.17303	5.87201e-09	0.00129563	yes	down	256	779	41	49	2	4.97	19.36	1.1	1.55	0.04	12.165	0.896667
TRINITY_DN69112_c2_g2		0.02312	-5.43471	7.91294e-09	0.00174594	yes	down	178	4	0	5	4	18.53	0.62	0	1.05	0.51	9.575	0.52
TRINITY_DN61606_c6_g2		0.00729998	-7.09789	8.43589e-09	0.00186132	yes	down	80	1	0	1	0	1.77	0.03	0	0.04	0	0.9	0.0133333	XP_021934069.1(laccase [Zootermopsis nevadensis])	GO:0005507(molecular_function:copper ion binding); GO:0016491(molecular_function:oxidoreductase activity)
TRINITY_DN62024_c1_g1		0.0804698	-3.63541	9.19758e-09	0.00202937	yes	down	2763	351	175	108	227	10.82	1.75	0.88	0.68	0.91	6.285	0.823333	XP_015592063.1(PREDICTED: flexible cuticle protein 12-like [Cephus cinctus])							PF00379.20(Chitin_bind_4:Insect cuticle protein)	gi|1169129|sp|P45589.1|CU12_HYACE(RecName: Full=Flexible cuticle protein 12; Flags: Precursor)
TRINITY_DN71886_c5_g1		0.0802341	-3.63964	1.18845e-08	0.0026222	yes	down	2319.41	103.33	100	99.52	203	64.75	3.71	4.5	5.09	6.9	34.23	5.49667	XP_014299333.1(PREDICTED: uncharacterized protein LOC103575138 [Microplitis demolitor])
TRINITY_DN62226_c2_g1		0.0877297	-3.51079	1.476e-08	0.00325662	yes	down	7387	838	630	532	426	52.63	7.66	5.77	6.13	3.13	30.145	5.01
TRINITY_DN60690_c3_g2		0.0904274	-3.4671	2.12409e-08	0.00468652	yes	down	6478	404	396	311	592	34.11	2.72	2.67	2.64	3.2	18.415	2.83667	XP_015602497.1(PREDICTED: uncharacterized protein LOC107271252 [Cephus cinctus])
TRINITY_DN67381_c0_g4		0.0683886	-3.8701	3.45096e-08	0.00761406	yes	down	626	138	21	60	30	3.65	1.03	0.16	0.56	0.18	2.34	0.3	XP_012286306.1(hexamerin [Orussus abietinus])							PF00372.16(Hemocyanin_M:Hemocyanin, copper containing domain); PF03723.11(Hemocyanin_C:Hemocyanin, ig-like domain); PF03722.11(Hemocyanin_N:Hemocyanin, all-alpha domain)	gi|110825725|sp|Q17020.2|HEXA_ANOGA(RecName: Full=Hexamerin-1.1; Short=HEX-1.1; AltName: Full=AgHex-1.1; AltName: Full=AgHexA; Flags: Precursor)
TRINITY_DN61774_c1_g1		0.0553026	-4.17651	4.19737e-08	0.00926087	yes	down	434	2	1	6	39	6.4	0.03	0.01	0.14	0.59	3.215	0.246667	XP_011313637.1(PREDICTED: uncharacterized protein K02A2.6-like [Fopius arisanus])
TRINITY_DN59008_c2_g7		0.0997113	-3.3261	6.79395e-08	0.0149897	yes	down	4556	1526	63	657	468	32.22	15.42	0.73	7.19	3.2	23.82	3.70667	XP_015436354.1(PREDICTED: uncharacterized protein LOC107191763 [Dufourea novaeangliae])
TRINITY_DN69019_c3_g2		0.00353346	-8.1447	8.50633e-08	0.0187677	yes	down	47	0	0	0	0	2.53	0	0	0	0	1.265	0
TRINITY_DN65810_c0_g1		0.00357005	-8.12984	8.67228e-08	0.0191337	yes	down	36	20	0	0	0	2.43	2.01	0	0	0	2.22	0
TRINITY_DN64860_c3_g2		0.0463844	-4.43022	8.74348e-08	0.0192907	yes	down	262	16	6	12	10	3.6	0.29	0.11	0.27	0.14	1.945	0.173333	XP_003701025.1(PREDICTED: hemolymph lipopolysaccharide-binding protein-like [Megachile rotundata])							PF00059.18(Lectin_C:Lectin C-type domain)	gi|126449|sp|P26305.1|LPSBP_PERAM(RecName: Full=Hemolymph lipopolysaccharide-binding protein; Short=LPS-BP; Short=LPS-binding protein; Flags: Precursor [Periplaneta americana])
TRINITY_DN52474_c1_g3		0.0137406	-6.18541	1.02844e-07	0.0226902	yes	down	74	0	2	0	0	0.8	0	0.03	0	0	0.4	0.01
TRINITY_DN64818_c0_g6		0.0875802	-3.51325	1.07734e-07	0.0237691	yes	down	825.01	364	132	87.09	6	13.17	7.58	2.77	2.3	0.1	10.375	1.72333	CAR94538.1(follicle cell protein 3C, partial [Blattella germanica])
TRINITY_DN69652_c2_g2		0.093939	-3.41213	1.1431e-07	0.0252199	yes	down	1310	585	100	159	93	17.85	10.16	1.67	3.2	1.3	14.005	2.05667	XP_015515935.1(PREDICTED: 15-hydroxyprostaglandin dehydrogenase [NAD(+)]-like [Neodiprion lecontei])		K00069	HPGD	map05202(Transcriptional misregulation in cancer)			PF00106.22(adh_short:short chain dehydrogenase); PF13561.3(adh_short_C2:Enoyl-(Acyl carrier protein) reductase)	gi|1351875|sp|P48815.1|ADH2_CERCA(RecName: Full=Alcohol dehydrogenase 2)
TRINITY_DN60732_c2_g1		0.0408554	-4.61333	1.32812e-07	0.0293016	yes	down	193	18	3	15	2	17.72	2.43	0.43	2.72	0.22	10.075	1.12333
TRINITY_DN62666_c1_g2		0.108561	-3.20342	1.79972e-07	0.039706	yes	down	2909	12454	1698	424	304	35.98	199.53	27.35	8.6	3.92	117.755	13.29	XP_015591153.1(PREDICTED: major royal jelly protein 1-like [Cephus cinctus])							PF03022.13(MRJP:Major royal jelly protein)	gi|20138866|sp|O18330.1|MRJP1_APIME(RecName: Full=Major royal jelly protein 1; Short=MRJP-1; AltName: Full=56-kDa protein 4; Short=p56kP-4; AltName: Full=Bee-milk protein; AltName: Full=Royalactin; Contains: RecName: Full=Jellein-1; AltName: Full=Jelleine-I; Contains: RecName: Full=Jellein-2; AltName: Full=Jelleine-II; Contains: RecName: Full=Jellein-4; AltName: Full=Jelleine-IV; Flags: Precursor)
TRINITY_DN49291_c0_g1		0.0762142	-3.7138	2.01989e-07	0.0445629	yes	down	537	63	39	56	12	10.8	1.57	0.86	1.41	0.23	6.185	0.833333	XP_017756277.1(PREDICTED: interferon-related developmental regulator 1-like [Eufriesea mexicana])							PF07165.8(DUF1397:Protein of unknown function (DUF1397))	gi|25090512|sp|Q25513.1|HGLY_MANSE(RecName: Full=27 kDa hemolymph glycoprotein; Flags: Precursor [Manduca sexta])
TRINITY_DN67381_c0_g2		0.100926	-3.30863	2.04952e-07	0.0452163	yes	down	1788	144	23	205	183	10.19	1.05	0.17	1.88	1.07	5.62	1.04	XP_012286306.1(hexamerin [Orussus abietinus])							PF00372.16(Hemocyanin_M:Hemocyanin, copper containing domain); PF03723.11(Hemocyanin_C:Hemocyanin, ig-like domain); PF03722.11(Hemocyanin_N:Hemocyanin, all-alpha domain)	gi|114240|sp|P14296.1|ARYA_MANSE(RecName: Full=Arylphorin subunit alpha; Flags: Precursor [Manduca sexta])
TRINITY_DN59410_c1_g5		0.0932431	-3.42286	2.08041e-07	0.0458975	yes	down	821.91	350	200	32	3	5.92	3.24	1.85	0.37	0.02	4.58	0.746667
TRINITY_DN54883_c0_g2		6841.45	12.7401	7.56797e-22	1.67073e-16	yes	up	0	0	2811	0	12	0	0	10.48	0	0.04	0	3.50667
TRINITY_DN70471_c0_g1		3409.9	11.7355	9.47934e-18	2.09267e-12	yes	up	0	0	1406	0	2	0	0	6.13	0	0.01	0	2.04667
TRINITY_DN54883_c0_g1		1560.34	10.6076	4.90162e-13	1.082e-07	yes	up	0	0	644	0	0	0	0	7.49	0	0	0	2.49667
TRINITY_DN61698_c0_g1		51.4612	5.68541	7.18837e-13	1.58678e-07	yes	up	44.67	292.03	5513.46	1396.59	12874.4	2.96	27.37	548.56	173.38	982.88	15.165	568.273
TRINITY_DN70471_c0_g2		193.608	7.597	1.15095e-12	2.54062e-07	yes	up	0	3	989	0	0	0	0.04	4.83	0	0	0.02	1.61
TRINITY_DN61697_c3_g1		47.6566	5.5746	1.48962e-12	3.28817e-07	yes	up	75.43	264.05	3590.33	512.68	14870.5	20.5	118.75	1622.74	312.69	5189.24	69.625	2374.89	AKC57285.1(polyprotein, partial [Bemisia tabaci])	GO:0004197(molecular_function:cysteine-type endopeptidase activity); GO:0003723(molecular_function:RNA binding); GO:0003968(molecular_function:RNA-directed RNA polymerase activity); GO:0006351(biological_process:transcription, DNA-templated)							gi|73921759|sp|Q91PP5.1|POLG_RTSVT(RecName: Full=Genome polyprotein; Contains: RecName: Full=Putative leader protein; Contains: RecName: Full=Capsid protein 1; Short=CP-1; AltName: Full=22.5 kDa protein; AltName: Full=Coat protein 1; Contains: RecName: Full=Capsid protein 2; Short=CP-2; AltName: Full=26 kDa protein; AltName: Full=Coat protein 2; Contains: RecName: Full=Capsid protein 3; Short=CP-…
TRINITY_DN59934_c0_g1		46.5929	5.54204	1.75849e-12	3.88166e-07	yes	up	56	247	4515.02	1186.07	11077.6	6.62	41.38	813.66	274.83	1519.1	24	869.197
TRINITY_DN63593_c0_g1		45.5124	5.50819	2.18901e-12	4.83196e-07	yes	up	53.06	122.54	1983.75	314.83	7718.4	10.4	37.85	675.05	137.03	2021.61	24.125	944.563	AKC57283.1(polyprotein, partial [Bemisia tabaci])	GO:0003723(molecular_function:RNA binding); GO:0003968(molecular_function:RNA-directed RNA polymerase activity); GO:0006351(biological_process:transcription, DNA-templated)						PF00680.17(RdRP_1:RNA dependent RNA polymerase)	gi|50403733|sp|P29150.2|POL1_TORVR(RecName: Full=RNA1 polyprotein; AltName: Full=P1; Contains: RecName: Full=Protein X1; Contains: RecName: Full=Protein X2; Contains: RecName: Full=Putative ATP-dependent helicase; AltName: Full=Membrane-binding protein; AltName: Full=NTP-binding protein; Short=NTB; Contains: RecName: Full=Viral genome-linked protein; AltName: Full=VPg; Contains: RecName: Full=Pic…
TRINITY_DN52299_c0_g1		45.8232	5.51801	2.37066e-12	5.2329e-07	yes	up	89	388.55	7660.42	1815.22	16713.5	3.71	21.65	438.75	132.11	748.34	12.68	439.733
TRINITY_DN82113_c0_g1		59.3551	5.8913	2.37222e-12	5.23632e-07	yes	up	23	2	3438	0	0	0.15	0.02	28.93	0	0	0.085	9.64333			K16141	ALB	map04918(Thyroid hormone synthesis)			PF00273.17(Serum_albumin:Serum albumin family); PF09164.7(VitD-bind_III:Vitamin D binding protein, domain III)	gi|5915682|sp|P07724.3|ALBU_MOUSE(RecName: Full=Serum albumin; Flags: Precursor)
TRINITY_DN61260_c0_g1		44.4133	5.47292	2.80496e-12	6.19149e-07	yes	up	64.33	282.97	4899.04	1257.88	12148.3	5.35	39.62	681.99	231.76	1341.59	22.485	751.78
TRINITY_DN67209_c0_g1		48.7206	5.60646	3.05291e-12	6.73879e-07	yes	up	266.94	849.96	11874.2	2069.92	50601.6	16.74	82.4	528.11	130.07	4149.77	49.57	1602.65								PF00548.17(Peptidase_C3:3C cysteine protease (picornain 3C))
TRINITY_DN51137_c0_g1		42.8627	5.42165	3.87121e-12	8.54499e-07	yes	up	27	143	2311	612	5600	8.65	48.65	989.94	327.66	1808.8	28.65	1042.13	BAN20123.1(unkown protein [Riptortus pedestris])							PF00073.17(Rhv:picornavirus capsid protein); PF00915.17(Calici_coat:Calicivirus coat protein)	gi|400814|sp|P31788.1|POLG_HAVSC(RecName: Full=Genome polyprotein; Contains: RecName: Full=Protein VP0; AltName: Full=VP4-VP2; Contains: RecName: Full=Protein VP4; AltName: Full=P1A; AltName: Full=Virion protein 4; Contains: RecName: Full=Protein VP2; AltName: Full=P1B; AltName: Full=Virion protein 2; Contains: RecName: Full=Protein VP3; AltName: Full=P1C; AltName: Full=Virion protein 3; Contains…
TRINITY_DN54714_c0_g1		42.6362	5.41401	3.90563e-12	8.62093e-07	yes	up	42	246	4075	979	9162	2.23	18.2	310.39	94.67	545.52	10.215	316.86
TRINITY_DN59400_c0_g1		42.1595	5.39779	4.88966e-12	1.07929e-06	yes	up	86	371	6191.65	1406.85	15261.7	5.49	32.61	653.79	171.14	1188.57	19.05	671.167	BAN20123.1(unkown protein [Riptortus pedestris])							PF00073.17(Rhv:picornavirus capsid protein)
TRINITY_DN69867_c0_g1		45.4989	5.50776	5.38051e-12	1.18763e-06	yes	up	257.45	895.73	15165.9	2374.74	45213.1	9.14	42.06	721.5	142.91	1700.57	25.6	854.993	AKC57283.1(polyprotein, partial [Bemisia tabaci])	GO:0003723(molecular_function:RNA binding); GO:0003968(molecular_function:RNA-directed RNA polymerase activity); GO:0006351(biological_process:transcription, DNA-templated); GO:0004197(molecular_function:cysteine-type endopeptidase activity); GO:0003723(molecular_function:RNA binding); GO:0003968(molecular_function:RNA-directed RNA polymerase activity); GO:0006351(biological_process:transcription…						PF00680.17(RdRP_1:RNA dependent RNA polymerase)	gi|81971654|sp|Q9IJX4.1|POLN_CRPVC(RecName: Full=Replicase polyprotein; Contains: RecName: Full=Protein 1A; AltName: Full=CrPV-1A; Contains: RecName: Full=Protein 2A; Contains: RecName: Full=Protein 2B; Contains: RecName: Full=Protein 2C; Contains: RecName: Full=Protein 3A; Contains: RecName: Full=Protein 3B; Contains: RecName: Full=3C-like protease; Contains: RecName: Full=RNA-directed RNA polym…
TRINITY_DN65554_c0_g2		40.7256	5.34786	5.95736e-12	1.31496e-06	yes	up	41	209	3137	731	7985	1.59	11.02	168.83	49.8	338.43	6.305	185.687
TRINITY_DN62470_c0_g1		40.4548	5.33824	6.54903e-12	1.44555e-06	yes	up	78	240.29	4132.14	1081.77	10754.2	10.09	37.45	690.85	235.68	1408.02	23.77	778.183
TRINITY_DN67912_c0_g1		39.9989	5.32189	7.11095e-12	1.56956e-06	yes	up	60.07	195.76	2518.51	425.48	9286.48	10.13	50.25	686.19	151.81	1945.4	30.19	927.8
TRINITY_DN53598_c0_g2		42.3364	5.40383	7.23138e-12	1.59614e-06	yes	up	228.61	590.84	8679.3	1188.85	32788.8	30.79	119.67	1888.35	330.88	5501.61	75.23	2573.61	AKC57283.1(polyprotein, partial [Bemisia tabaci])	GO:0003723(molecular_function:RNA binding); GO:0003968(molecular_function:RNA-directed RNA polymerase activity); GO:0006351(biological_process:transcription, DNA-templated)						PF00680.17(RdRP_1:RNA dependent RNA polymerase)	gi|73921758|sp|Q83034.1|POLG_RTSVA(RecName: Full=Genome polyprotein; Contains: RecName: Full=Putative leader protein; Contains: RecName: Full=Capsid protein 1; Short=CP-1; AltName: Full=22.5 kDa protein; AltName: Full=Coat protein 1; Contains: RecName: Full=Capsid protein 2; Short=CP-2; AltName: Full=26 kDa protein; AltName: Full=Coat protein 2; Contains: RecName: Full=Capsid protein 3; Short=CP-…
TRINITY_DN53598_c0_g1		97.6819	6.61002	8.61001e-12	1.90043e-06	yes	up	0.31	7.34	171.15	19.86	687.98	0.04	1.49	37.24	5.53	115.44	0.765	52.7367	AKC57283.1(polyprotein, partial [Bemisia tabaci])	GO:0003723(molecular_function:RNA binding); GO:0003968(molecular_function:RNA-directed RNA polymerase activity); GO:0006351(biological_process:transcription, DNA-templated)						PF00680.17(RdRP_1:RNA dependent RNA polymerase)	gi|50400776|sp|Q8QVV0.1|POL1_CNSV(RecName: Full=RNA1 polyprotein; AltName: Full=P1; Contains: RecName: Full=P1A protein; Short=1A; AltName: Full=Protease cofactor; Contains: RecName: Full=Putative ATP-dependent helicase; AltName: Full=1B; AltName: Full=Membrane-binding protein; AltName: Full=NTP-binding protein; Short=NTB; Contains: RecName: Full=Viral genome-linked protein; AltName: Full=1C-VPg;…
TRINITY_DN66334_c0_g1		39.1852	5.29224	8.6733e-12	1.91439e-06	yes	up	54.09	281.77	4023.97	936.37	10294.5	7.37	66.37	1066.93	320.45	2190.96	36.87	1192.78
TRINITY_DN62368_c1_g1		40.3993	5.33626	9.53963e-12	2.1056e-06	yes	up	219.61	477.16	7203.85	1050.44	27325.6	19.91	54.62	1089.52	179.74	3162.99	37.265	1477.42	AKC57283.1(polyprotein, partial [Bemisia tabaci])	GO:0003723(molecular_function:RNA binding); GO:0003968(molecular_function:RNA-directed RNA polymerase activity); GO:0006351(biological_process:transcription, DNA-templated); GO:0003723(molecular_function:RNA binding); GO:0003968(molecular_function:RNA-directed RNA polymerase activity); GO:0006351(biological_process:transcription, DNA-templated); GO:0004197(molecular_function:cysteine-type endopep…						PF00680.17(RdRP_1:RNA dependent RNA polymerase)	gi|81971654|sp|Q9IJX4.1|POLN_CRPVC(RecName: Full=Replicase polyprotein; Contains: RecName: Full=Protein 1A; AltName: Full=CrPV-1A; Contains: RecName: Full=Protein 2A; Contains: RecName: Full=Protein 2B; Contains: RecName: Full=Protein 2C; Contains: RecName: Full=Protein 3A; Contains: RecName: Full=Protein 3B; Contains: RecName: Full=3C-like protease; Contains: RecName: Full=RNA-directed RNA polym…
TRINITY_DN61306_c0_g1		39.0041	5.28556	9.54078e-12	2.10584e-06	yes	up	61.7	378.69	5100.68	1269.82	13181.7	8.95	80.2	1020.21	328.3	2449.44	44.575	1265.98
TRINITY_DN61088_c0_g1		39.9064	5.31855	9.85444e-12	2.17506e-06	yes	up	146	548	9583	2254	21811	4.95	25.05	445.84	132.59	801.37	15	459.933	BAN20123.1(unkown protein [Riptortus pedestris])							PF00073.17(Rhv:picornavirus capsid protein); PF00915.17(Calici_coat:Calicivirus coat protein); PF03391.12(Nepo_coat:Nepovirus coat protein, central domain)	gi|54041577|sp|P13418.2|POLS_CRPVC(RecName: Full=Structural polyprotein; Contains: RecName: Full=Capsid protein 1; AltName: Full=CP1; Contains: RecName: Full=Capsid protein 4; AltName: Full=CP4; Contains: RecName: Full=Capsid protein 2; AltName: Full=CP2; Contains: RecName: Full=Capsid protein 3; AltName: Full=CP3)
TRINITY_DN61029_c0_g1		42.7996	5.41953	1.06193e-11	2.34386e-06	yes	up	369.48	949.1	14570.5	2084.97	52963.8	61.11	239.35	3764.42	669.97	10678.2	150.23	5037.52	AKC57283.1(polyprotein, partial [Bemisia tabaci])	GO:0003723(molecular_function:RNA binding); GO:0003968(molecular_function:RNA-directed RNA polymerase activity); GO:0006351(biological_process:transcription, DNA-templated)
TRINITY_DN56135_c0_g1		38.1798	5.25474	1.09055e-11	2.40703e-06	yes	up	51	252.13	3734.27	1015.31	8866.68	6.67	38.5	603.37	201.97	1147.91	22.585	651.083
TRINITY_DN64592_c2_g1		40.5289	5.34088	1.13161e-11	2.49763e-06	yes	up	252.41	650.17	9685.11	1460.95	34081.7	73.85	308.78	5222.2	1003.97	14142.5	191.315	6789.54								PF00680.17(RdRP_1:RNA dependent RNA polymerase)	gi|130487|sp|P04936.3|POLG_HRV2(RecName: Full=Genome polyprotein; Contains: RecName: Full=P3; Contains: RecName: Full=Protein 3AB; Contains: RecName: Full=P2; Contains: RecName: Full=P1; Contains: RecName: Full=Capsid protein VP0; AltName: Full=VP4-VP2; Contains: RecName: Full=Capsid protein VP4; AltName: Full=P1A; AltName: Full=Virion protein 4; Contains: RecName: Full=Capsid protein VP2; AltNam…
TRINITY_DN64716_c1_g1		39.6346	5.30869	1.15233e-11	2.54336e-06	yes	up	141.67	669.83	9187.57	2300.52	25889.7	6.17	51.47	621.61	205.53	1422.43	28.82	749.857	BAN20123.1(unkown protein [Riptortus pedestris])							PF08762.7(CRPV_capsid:CRPV capsid protein like)
TRINITY_DN68254_c0_g1		37.9001	5.24413	1.17707e-11	2.59795e-06	yes	up	60	260.51	3870.01	1041.17	9550.32	7.89	43.22	787.8	244.28	1637.98	25.555	890.02
TRINITY_DN59907_c0_g1		37.6736	5.23548	1.35263e-11	2.98541e-06	yes	up	91.58	376.69	5037.18	1098.98	14652.7	10.4	66.87	877.43	247.18	2093.7	38.635	1072.77
TRINITY_DN54251_c0_g1		37.2384	5.21872	1.38013e-11	3.04609e-06	yes	up	56	194	3444	673	7368	1.05	4.75	85.04	20.94	144.97	2.9	83.65
TRINITY_DN59296_c0_g1		37.1305	5.21453	1.42732e-11	3.15023e-06	yes	up	52.3	176.01	2815.11	729.17	6897.85	6.51	34.32	602.37	191.46	1149.83	20.415	647.887
TRINITY_DN68085_c1_g1		36.7671	5.20035	1.54476e-11	3.40942e-06	yes	up	39.33	210.17	2816.45	672.48	7143.21	7.28	60.16	808.87	255.88	1841.98	33.72	968.91
TRINITY_DN61697_c0_g1		37.2043	5.2174	1.62102e-11	3.5777e-06	yes	up	161.07	345.16	4203.84	638.2	18811.1	51.37	179.55	2499.39	483.13	8603.37	115.46	3861.96
TRINITY_DN69867_c0_g3		40.7383	5.34831	1.7054e-11	3.76392e-06	yes	up	385.96	1051.37	16445.7	2352.37	53296.7	26.57	103.47	1685.07	306.49	4242.44	65.02	2078	AKC57283.1(polyprotein, partial [Bemisia tabaci])	GO:0003723(molecular_function:RNA binding); GO:0003968(molecular_function:RNA-directed RNA polymerase activity); GO:0006351(biological_process:transcription, DNA-templated); GO:0003723(molecular_function:RNA binding); GO:0003968(molecular_function:RNA-directed RNA polymerase activity); GO:0006351(biological_process:transcription, DNA-templated)
TRINITY_DN68254_c0_g2		35.8275	5.16299	1.98157e-11	4.37342e-06	yes	up	69	191	3286.16	912	7654.25	2.25	8.37	146.42	51.36	269.54	5.31	155.773	BAN20123.1(unkown protein [Riptortus pedestris])
TRINITY_DN67772_c1_g1		40.1614	5.32774	2.03251e-11	4.4858e-06	yes	up	320.9	1291.65	19673.5	4187.13	52920.8	14.26	85.88	1319.63	375.54	3063.78	50.07	1586.32
TRINITY_DN54251_c0_g3		37.0799	5.21256	2.07022e-11	4.56902e-06	yes	up	162.05	660.06	8416.84	1982.81	25468.2	9.33	55.14	710.99	213.78	1671.03	32.235	865.267								PF00910.19(RNA_helicase:RNA helicase)
TRINITY_DN67565_c0_g1		42.3137	5.40305	2.09376e-11	4.62096e-06	yes	up	561.86	1694.5	28094.4	4696.79	83786.7	41.21	183.3	3000.67	713.15	6715.37	112.255	3476.4	AKC57285.1(polyprotein, partial [Bemisia tabaci])	GO:0004197(molecular_function:cysteine-type endopeptidase activity); GO:0003723(molecular_function:RNA binding); GO:0003968(molecular_function:RNA-directed RNA polymerase activity); GO:0006351(biological_process:transcription, DNA-templated); GO:0003723(molecular_function:RNA binding); GO:0003968(molecular_function:RNA-directed RNA polymerase activity); GO:0006351(biological_process:transcription…						PF00680.17(RdRP_1:RNA dependent RNA polymerase)	gi|73921759|sp|Q91PP5.1|POLG_RTSVT(RecName: Full=Genome polyprotein; Contains: RecName: Full=Putative leader protein; Contains: RecName: Full=Capsid protein 1; Short=CP-1; AltName: Full=22.5 kDa protein; AltName: Full=Coat protein 1; Contains: RecName: Full=Capsid protein 2; Short=CP-2; AltName: Full=26 kDa protein; AltName: Full=Coat protein 2; Contains: RecName: Full=Capsid protein 3; Short=CP-…
TRINITY_DN69410_c0_g1		36.4145	5.18644	2.17661e-11	4.80379e-06	yes	up	136	582.11	7226.57	1352.8	21902.1	16.16	105.38	1375.44	332.15	3218.87	60.77	1642.15
TRINITY_DN65852_c0_g1		35.7552	5.16008	2.20218e-11	4.8602e-06	yes	up	39.28	121.74	1554.45	307.28	5141.19	14.88	89.57	1291.54	318.98	3150.65	52.225	1587.06
TRINITY_DN66412_c1_g1		34.959	5.12759	2.48354e-11	5.48109e-06	yes	up	70	241.89	3234.52	585.9	9317.13	20.94	92.1	1596.54	381.08	3513.34	56.52	1830.32
TRINITY_DN56582_c0_g1		38.4736	5.2658	2.48503e-11	5.48436e-06	yes	up	20.57	68.75	1070.71	262.39	2893.95	2.58	13.41	210.45	67.57	431.9	7.995	236.64
TRINITY_DN69202_c1_g1		39.1011	5.28914	2.59366e-11	5.72407e-06	yes	up	394.84	1203.65	18082.1	2641.55	55254.3	24.52	102.59	1540.31	264.6	3780.22	63.555	1861.71								PF00680.17(RdRP_1:RNA dependent RNA polymerase)	gi|73921759|sp|Q91PP5.1|POLG_RTSVT(RecName: Full=Genome polyprotein; Contains: RecName: Full=Putative leader protein; Contains: RecName: Full=Capsid protein 1; Short=CP-1; AltName: Full=22.5 kDa protein; AltName: Full=Coat protein 1; Contains: RecName: Full=Capsid protein 2; Short=CP-2; AltName: Full=26 kDa protein; AltName: Full=Coat protein 2; Contains: RecName: Full=Capsid protein 3; Short=CP-…
TRINITY_DN59030_c1_g1		35.5396	5.15136	2.60722e-11	5.75397e-06	yes	up	114.07	572.6	7021.26	1675.67	19484.1	12.64	96	1250.46	378.02	2691.54	54.32	1440.01								PF00910.19(RNA_helicase:RNA helicase)
TRINITY_DN63673_c1_g1		36.1809	5.17716	2.72649e-11	6.01717e-06	yes	up	228.34	615.75	8193.66	1283.26	28095	29.47	121.46	1723.36	345.15	4558.51	75.465	2209.01	AKC57283.1(polyprotein, partial [Bemisia tabaci])	GO:0003723(molecular_function:RNA binding); GO:0003968(molecular_function:RNA-directed RNA polymerase activity); GO:0006351(biological_process:transcription, DNA-templated); GO:0003723(molecular_function:RNA binding); GO:0003968(molecular_function:RNA-directed RNA polymerase activity); GO:0006351(biological_process:transcription, DNA-templated)						PF00680.17(RdRP_1:RNA dependent RNA polymerase)	gi|81971654|sp|Q9IJX4.1|POLN_CRPVC(RecName: Full=Replicase polyprotein; Contains: RecName: Full=Protein 1A; AltName: Full=CrPV-1A; Contains: RecName: Full=Protein 2A; Contains: RecName: Full=Protein 2B; Contains: RecName: Full=Protein 2C; Contains: RecName: Full=Protein 3A; Contains: RecName: Full=Protein 3B; Contains: RecName: Full=3C-like protease; Contains: RecName: Full=RNA-directed RNA polym…
TRINITY_DN69867_c0_g2		34.4271	5.10547	2.88016e-11	6.35629e-06	yes	up	82	242	2907.07	530	10131.2	3.89	16.05	195.51	45.2	534.06	9.97	258.257	AKC57283.1(polyprotein, partial [Bemisia tabaci])	GO:0003723(molecular_function:RNA binding); GO:0003968(molecular_function:RNA-directed RNA polymerase activity); GO:0006351(biological_process:transcription, DNA-templated)						PF00680.17(RdRP_1:RNA dependent RNA polymerase); PF02123.13(RdRP_4:Viral RNA-directed RNA-polymerase)	gi|81968429|sp|Q9DSN9.1|POLN_ABPVR(RecName: Full=Replicase polyprotein)
TRINITY_DN61339_c0_g1		36.1296	5.17511	3.12521e-11	6.89705e-06	yes	up	252.73	742.08	10313.1	1818.17	31871.1	29.33	125.16	1848.94	410.02	4527.51	77.245	2262.16
TRINITY_DN65930_c1_g1		34.6511	5.11483	3.13322e-11	6.91471e-06	yes	up	154.37	414.37	5908.24	1024.91	17589.7	23.87	97.15	1516.51	336.28	3485.02	60.51	1779.27
TRINITY_DN66412_c1_g2		33.7131	5.07524	3.89787e-11	8.60217e-06	yes	up	130	419	5384.21	1066.98	16012.1	8.65	39.72	529.51	133.54	1224.73	24.185	629.26
TRINITY_DN62850_c1_g1		33.0961	5.04859	4.40901e-11	9.73016e-06	yes	up	95.1	409.73	4619.26	1077.28	13852.4	9.47	67.21	879.21	244.66	2035.04	38.34	1052.97
TRINITY_DN64464_c0_g1		34.9695	5.12803	4.60759e-11	1.01683e-05	yes	up	243.34	945.68	12556.4	2633.74	34282.9	16.9	96.53	1335.5	359.82	2835.9	56.715	1510.41
TRINITY_DN61449_c0_g1		40.3939	5.33607	6.00559e-11	1.32533e-05	yes	up	1121.92	2644.3	38728.1	6138.47	145130	74.71	257.95	3987.08	826.57	11452.1	166.33	5421.9								PF00680.17(RdRP_1:RNA dependent RNA polymerase)	gi|50403733|sp|P29150.2|POL1_TORVR(RecName: Full=RNA1 polyprotein; AltName: Full=P1; Contains: RecName: Full=Protein X1; Contains: RecName: Full=Protein X2; Contains: RecName: Full=Putative ATP-dependent helicase; AltName: Full=Membrane-binding protein; AltName: Full=NTP-binding protein; Short=NTB; Contains: RecName: Full=Viral genome-linked protein; AltName: Full=VPg; Contains: RecName: Full=Pic…
TRINITY_DN60515_c0_g1		31.6959	4.98623	6.46569e-11	1.42686e-05	yes	up	73.38	120.77	1617.12	244.9	6271.91	18.01	47.55	713.19	137.91	2129.05	32.78	993.383	ADV40133.1(RNA-dependent RNA polymerase, partial [Latrodectus hesperus])	GO:0003723(molecular_function:RNA binding); GO:0003968(molecular_function:RNA-directed RNA polymerase activity); GO:0006351(biological_process:transcription, DNA-templated)
TRINITY_DN67624_c0_g1		37.3608	5.22345	7.3669e-11	1.62573e-05	yes	up	774.99	2122.16	36094.4	6150.36	93218.3	42.58	182.36	2666.94	609.9	7227.08	112.47	3501.31								PF00548.17(Peptidase_C3:3C cysteine protease (picornain 3C))
TRINITY_DN64609_c0_g1		32.6863	5.03062	7.6062e-11	1.67854e-05	yes	up	29	97.5	1408.89	406.07	3321.7	3.74	20.76	307.66	111.93	611.02	12.25	343.537
TRINITY_DN65013_c0_g1		42.752	5.41792	8.18451e-11	1.80615e-05	yes	up	1753.59	4555.67	74597	11468.6	248028	80.73	313.33	4868.53	968.92	12625.2	197.03	6154.23	AKC57283.1(polyprotein, partial [Bemisia tabaci])	GO:0003723(molecular_function:RNA binding); GO:0003968(molecular_function:RNA-directed RNA polymerase activity); GO:0006351(biological_process:transcription, DNA-templated); GO:0003723(molecular_function:RNA binding); GO:0003968(molecular_function:RNA-directed RNA polymerase activity); GO:0006351(biological_process:transcription, DNA-templated); GO:0004197(molecular_function:cysteine-type endopep…						PF00680.17(RdRP_1:RNA dependent RNA polymerase)	gi|81968429|sp|Q9DSN9.1|POLN_ABPVR(RecName: Full=Replicase polyprotein)
TRINITY_DN68889_c0_g1		37.7775	5.23946	8.51797e-11	1.87973e-05	yes	up	992.9	2424.82	32871.2	4703.62	122666	64.07	223.67	2932.1	538.41	8276.26	143.87	3915.59	AKC57285.1(polyprotein, partial [Bemisia tabaci])	GO:0004197(molecular_function:cysteine-type endopeptidase activity); GO:0003723(molecular_function:RNA binding); GO:0003968(molecular_function:RNA-directed RNA polymerase activity); GO:0006351(biological_process:transcription, DNA-templated)						PF00680.17(RdRP_1:RNA dependent RNA polymerase)	gi|73921758|sp|Q83034.1|POLG_RTSVA(RecName: Full=Genome polyprotein; Contains: RecName: Full=Putative leader protein; Contains: RecName: Full=Capsid protein 1; Short=CP-1; AltName: Full=22.5 kDa protein; AltName: Full=Coat protein 1; Contains: RecName: Full=Capsid protein 2; Short=CP-2; AltName: Full=26 kDa protein; AltName: Full=Coat protein 2; Contains: RecName: Full=Capsid protein 3; Short=CP-…
TRINITY_DN61034_c1_g1		34.2982	5.10006	9.80449e-11	2.16362e-05	yes	up	17.32	66.08	774.28	216.9	2442.55	3.68	22.27	289.13	103.55	701.97	12.975	364.883
TRINITY_DN68268_c2_g1		31.71	4.98687	1.0366e-10	2.28752e-05	yes	up	24	107	1174.99	269.18	3438.66	11.5	84.78	1101.11	318.9	2471.13	48.14	1297.05
TRINITY_DN66214_c0_g1		31.4031	4.97283	1.28018e-10	2.82503e-05	yes	up	39.41	71.18	1112.53	182.61	3309.4	8.03	23.96	429.29	92.24	950.61	15.995	490.713
TRINITY_DN64090_c0_g1		28.841	4.85005	1.4765e-10	3.2582e-05	yes	up	87	325	3335	689	10108	16.72	92.89	1075.08	267.56	2484.48	54.805	1275.71
TRINITY_DN65554_c0_g1		32.3454	5.01549	4.16108e-10	9.18213e-05	yes	up	12	43	578.98	115	1489.06	4.27	24.79	368.71	91.48	732.13	14.53	397.44
TRINITY_DN65913_c0_g1		27.8481	4.79951	4.16121e-10	9.18237e-05	yes	up	18.39	113.57	1071.12	232.98	2890.89	2.9	27.67	283.36	78.86	589.19	15.285	317.137
TRINITY_DN54487_c0_g4		55.3838	5.79139	5.02866e-10	0.000110965	yes	up	1	11.32	333.31	69.47	454.82	0.04	0.57	17.01	4.48	18.3	0.305	13.2633
TRINITY_DN64030_c0_g1		810.567	9.66279	6.85629e-10	0.000151292	yes	up	0	0	334	0	0	0	0	3.45	0	0	0	1.15	XP_014676830.1(PREDICTED: cytochrome P450 2C15-like [Priapulus caudatus])	GO:0020037(molecular_function:heme binding); GO:0005506(molecular_function:iron ion binding); GO:0016705(molecular_function:oxidoreductase activity, acting on paired donors, with incorporation or reduction of molecular oxygen); GO:0008395(molecular_function:steroid hydroxylase activity); GO:0016021(cellular_component:integral component of membrane); GO:0020037(molecular_function:heme binding); GO…	K07413	CYP2C	map05204(Chemical carcinogenesis); map04750(Inflammatory mediator regulation of TRP channels); map00590(Arachidonic acid metabolism); map00591(Linoleic acid metabolism); map00830(Retinol metabolism); map04726(Serotonergic synapse); map00140(Steroid hormone biosynthesis)	COG2124(Q:Secondary metabolites biosynthesis, transport and catabolism )	COG2124(Cytochrome p450)	PF00067.19(p450:Cytochrome P450)	gi|341940385|sp|Q64458.2|CP2CT_MOUSE(RecName: Full=Cytochrome P450 2C29; AltName: Full=Aldehyde oxygenase; AltName: Full=CYPIIC29; AltName: Full=Cytochrome P-450 MUT-2)
TRINITY_DN58243_c0_g2		33.7551	5.07704	8.6222e-10	0.000190258	yes	up	4	31	358.07	104	913.68	2.25	29.1	401.84	147.35	787.1	15.675	445.43	BAN20123.1(unkown protein [Riptortus pedestris])							PF00073.17(Rhv:picornavirus capsid protein)
TRINITY_DN54017_c0_g1		87.4747	6.45079	1.60951e-09	0.000355149	yes	up	1	3	148.28	33.15	306.62	0.51	2.56	150.44	42.53	238.78	1.535	143.917
TRINITY_DN53654_c1_g7		28.0566	4.81027	2.27553e-09	0.000502106	yes	up	14	33	457.98	130.93	1136.11	6.74	26.36	431.88	156.32	822.35	16.55	470.183
TRINITY_DN62850_c1_g2		34.3782	5.10342	3.24526e-09	0.000716068	yes	up	4.31	20.21	207.46	52.54	745.11	2.6	20.39	251.7	80.37	694.01	11.495	342.027
TRINITY_DN68085_c0_g1		35.3317	5.14289	3.58679e-09	0.000791422	yes	up	4	18.46	265.57	74.75	638.99	2.47	19.09	330.84	117.36	611.17	10.78	353.123
TRINITY_DN58243_c0_g1		55.7794	5.80166	5.63122e-09	0.00124251	yes	up	0	8	105.5	26.53	386.5	0	8.28	131.43	41.65	369.67	4.14	180.917
TRINITY_DN87365_c0_g1		103.761	6.69712	9.82589e-09	0.00216799	yes	up	2	0	448	0	0	0.04	0	10.77	0	0	0.02	3.59	ALZ42024.1(apolipoprotein A-I [Spodoptera litura])	GO:0008289(molecular_function:lipid binding); GO:0006869(biological_process:lipid transport); GO:0042157(biological_process:lipoprotein metabolic process); GO:0005576(cellular_component:extracellular region)	K08757	APOA1	map05143(African trypanosomiasis); map04977(Vitamin digestion and absorption); map03320(PPAR signaling pathway); map04975(Fat digestion and absorption)			PF01442.15(Apolipoprotein:Apolipoprotein A1/A4/E domain); PF07464.8(ApoLp-III:Apolipophorin-III precursor (apoLp-III)); PF07798.8(DUF1640:Protein of unknown function (DUF1640)); PF08385.9(DHC_N1:Dynein heavy chain, N-terminal region 1)	gi|408359966|sp|Q00623.2|APOA1_MOUSE(RecName: Full=Apolipoprotein A-I; Short=Apo-AI; Short=ApoA-I; AltName: Full=Apolipoprotein A1; Contains: RecName: Full=Proapolipoprotein A-I; Short=ProapoA-I; Contains: RecName: Full=Truncated apolipoprotein A-I; Flags: Precursor)
TRINITY_DN1008_c0_g1		578.348	9.17579	1.42302e-08	0.00313974	yes	up	0	0	238	0	0	0	0	2.47	0	0	0	0.823333			K12258	GC				PF00273.17(Serum_albumin:Serum albumin family); PF09164.7(VitD-bind_III:Vitamin D binding protein, domain III)	gi|46397761|sp|P21614.2|VTDB_MOUSE(RecName: Full=Vitamin D-binding protein; Short=DBP; Short=VDB; AltName: Full=Gc-globulin; AltName: Full=Group-specific component; Flags: Precursor)
TRINITY_DN55169_c0_g3		14.7492	3.88257	6.71345e-08	0.0148122	yes	up	449.01	458.88	2104	2307	14836.3	12.12	16.48	76.61	106.04	428.35	14.3	203.667	CDS30781.1(expressed protein [Hymenolepis microstoma])
TRINITY_DN68080_c0_g1		25.8382	4.69143	9.22054e-08	0.0203432	yes	up	16	1	1016	0	0	0.18	0.01	15.75	0	0	0.095	5.25	CAJ38562.1(serpin 2 precursor [Branchiostoma lanceolatum])	GO:0005615(cellular_component:extracellular space); GO:0004867(molecular_function:serine-type endopeptidase inhibitor activity); GO:0005615(cellular_component:extracellular space); GO:0008233(molecular_function:peptidase activity); GO:0004867(molecular_function:serine-type endopeptidase inhibitor activity); GO:0005615(cellular_component:extracellular space)	K03984	SERPINA1, AAT	map04610(Complement and coagulation cascades)	COG4826(O:Posttranslational modification, protein turnover, chaperones )	COG4826(Serpin peptidase inhibitor, clade)	PF00079.17(Serpin:Serpin (serine protease inhibitor))	gi|68053333|sp|P22599.2|A1AT2_MOUSE(RecName: Full=Alpha-1-antitrypsin 1-2; Short=AAT; AltName: Full=Alpha-1 protease inhibitor 2; AltName: Full=Alpha-1-antiproteinase; AltName: Full=Serine protease inhibitor 1-2; AltName: Full=Serine protease inhibitor A1b; Short=Serpin A1b; Flags: Precursor)
TRINITY_DN54310_c0_g6		14.2778	3.8357	1.58193e-07	0.0349012	yes	up	1714	1396	10235.3	13150.8	45528.7	17.17	18.04	132.78	214.61	472.91	17.605	273.433	KRZ01620.1(hypothetical protein T4B_6133, partial [Trichinella pseudospiralis])
TRINITY_DN65913_c0_g2		29.273	4.8715	1.84236e-07	0.0406465	yes	up	2	13	117.02	30.02	377.03	0.07	0.58	5.28	1.71	13.44	0.325	6.81
TRINITY_DN54017_c0_g2		410.651	8.68177	1.91062e-07	0.0421522	yes	up	0	0	32	11	90	0	0	21.52	9.41	46.53	0	25.82
TRINITY_DN71215_c6_g1		405.315	8.6629	2.07439e-07	0.0457647	yes	up	0	0	40	45	60	0	0	0.91	1.35	2.16	0	1.47333	XP_018310539.1(PREDICTED: uncharacterized protein LOC108727104 [Trachymyrmex zeteki])	GO:0003677(molecular_function:DNA binding); GO:0003677(molecular_function:DNA binding); GO:0003677(molecular_function:DNA binding)

## Sheet: Table S5
Table S5 Differentially expressed genes (DEGs) between M6h-vs-V6h group
seq_id	length	fc	log2fc	pvalue	padjust	significant	regulate	CKF6_1_count	CKF6_2_count	JF6_1_count	JF6_2_count	JF6_3_count	CKF6_1_tpm	CKF6_2_tpm	JF6_1_tpm	JF6_2_tpm	JF6_3_tpm	c6_tpm	j6_tpm	nr	go	KO_id	KO_name	paths	cog	cog_description	pfam	swissprot
TRINITY_DN62024_c1_g1		0.0268211	-5.22049	1.01452e-37	2.23904e-32	yes	down	2685	718	32	26	62	11.04	4.19	0.17	0.11	0.32	7.615	0.2	XP_015592063.1(PREDICTED: flexible cuticle protein 12-like [Cephus cinctus])							PF00379.20(Chitin_bind_4:Insect cuticle protein)	gi|1169129|sp|P45589.1|CU12_HYACE(RecName: Full=Flexible cuticle protein 12; Flags: Precursor)
TRINITY_DN59787_c2_g1		0.0940983	-3.40969	1.89557e-26	4.18341e-21	yes	down	8293	1966	198	41	1207	146.34	50.21	4.71	0.74	27.15	98.275	10.8667
TRINITY_DN59016_c2_g4		0.0555135	-4.17102	1.21384e-24	2.67885e-19	yes	down	1623	1014	72	62	34	28.35	25.63	1.69	1.11	0.76	26.99	1.18667	XP_015517805.1(PREDICTED: endocuticle structural glycoprotein SgAbd-1-like [Neodiprion lecontei])	GO:0042302(molecular_function:structural constituent of cuticle)						PF00379.20(Chitin_bind_4:Insect cuticle protein)	gi|47605413|sp|Q7M4F3.1|CUD2_SCHGR(RecName: Full=Endocuticle structural glycoprotein SgAbd-2)
TRINITY_DN52576_c1_g1		0.0382647	-4.70784	9.53126e-23	2.10347e-17	yes	down	956	370	31	24	3	15.32	9.26	0.7	0.39	0.05	12.29	0.38
TRINITY_DN56678_c2_g2		0.00530104	-7.55951	2.51016e-22	5.53967e-17	yes	down	453	15	2	0	1	11.71	0.61	0.05	0	0.04	6.16	0.03
TRINITY_DN70375_c1_g1		0.088181	-3.50339	3.45147e-22	7.61701e-17	yes	down	2194.5	2174.08	38	336.34	3	33.12	47.36	0.71	5.15	0.06	40.24	1.97333
TRINITY_DN66490_c7_g1		0.121162	-3.04499	5.84242e-22	1.28935e-16	yes	down	6324	4498	579	378	637	71.83	73.04	8.77	4.4	9.13	72.435	7.43333	XP_015180880.1(PREDICTED: LOW QUALITY PROTEIN: endocuticle structural glycoprotein SgAbd-4-like [Polistes dominula])	GO:0042302(molecular_function:structural constituent of cuticle); GO:0042302(molecular_function:structural constituent of cuticle)						PF00379.20(Chitin_bind_4:Insect cuticle protein)	gi|47605413|sp|Q7M4F3.1|CUD2_SCHGR(RecName: Full=Endocuticle structural glycoprotein SgAbd-2)
TRINITY_DN57368_c1_g1		0.10003	-3.3215	6.38973e-22	1.41013e-16	yes	down	2810	2532	223	186	215	52.59	68.8	5.63	3.55	5.15	60.695	4.77667
TRINITY_DN65980_c5_g5		0.000771384	-10.3403	9.86081e-22	2.17614e-16	yes	down	195	169	0	0	0	1.3	1.6	0	0	0	1.45	0			K16141	ALB	map04918(Thyroid hormone synthesis)			PF00273.17(Serum_albumin:Serum albumin family)	gi|113575|sp|P19121.2|ALBU_CHICK(RecName: Full=Serum albumin; AltName: Full=Alpha-livetin; AltName: Allergen=Gal d 5; Flags: Precursor)
TRINITY_DN66744_c4_g1		0.163042	-2.61669	1.25854e-21	2.77741e-16	yes	down	263881	156176	24911	14895	48744	1911.67	1612.85	239.88	110.51	446.19	1762.26	265.527	XP_015592675.1(PREDICTED: uncharacterized protein LOC107266577 [Cephus cinctus])		K13118	DGCR14
TRINITY_DN63365_c2_g1		0.0351542	-4.83016	1.89162e-21	4.1745e-16	yes	down	701	461	10	15	25	13.91	13.39	0.34	0.3	0.69	13.65	0.443333
TRINITY_DN56743_c2_g1		0.134337	-2.89607	3.09907e-21	6.83912e-16	yes	down	8716.89	7501	453	1671	80	65.11	80.04	4.55	12.88	0.75	72.575	6.06	XP_014300425.1(PREDICTED: lipase member I-like isoform X2 [Microplitis demolitor])	GO:0052689(molecular_function:carboxylic ester hydrolase activity); GO:0005576(cellular_component:extracellular region)						PF00151.16(Lipase:Lipase)	gi|81908528|sp|P97535.1|PLA1A_RAT(RecName: Full=Phospholipase A1 member A; AltName: Full=Phosphatidylserine-specific phospholipase A1; Short=PS-PLA1; Flags: Precursor)
TRINITY_DN63839_c1_g2		0.101543	-3.29983	2.32012e-20	5.12006e-15	yes	down	1950	2574	117	247	131	12.92	22.03	1.22	1.89	0.93	17.475	1.34667
TRINITY_DN64772_c1_g1		0.128381	-2.9615	2.41757e-20	5.3351e-15	yes	down	5076	3545	541	624	10	151.31	156.41	21.8	18.56	0.39	153.86	13.5833
TRINITY_DN64194_c1_g1		0.0731665	-3.77267	1.02835e-19	2.26935e-14	yes	down	1860	75	38	114	12	44.49	3.04	1.19	2.79	0.45	23.765	1.47667
TRINITY_DN52313_c1_g5		0.142236	-2.81364	1.50865e-19	3.32925e-14	yes	down	6453.84	5774.94	569.84	466.97	1110.95	94.32	116.82	9.12	4.99	22.82	105.57	12.31	XP_012265026.1(cytochrome P450 4g15 [Athalia rosae])	GO:0020037(molecular_function:heme binding); GO:0005506(molecular_function:iron ion binding); GO:0004497(molecular_function:monooxygenase activity); GO:0016705(molecular_function:oxidoreductase activity, acting on paired donors, with incorporation or reduction of molecular oxygen); GO:0016021(cellular_component:integral component of membrane); GO:0020037(molecular_function:heme binding); GO:00055…	K15001	CYP4		COG2124(Q:Secondary metabolites biosynthesis, transport and catabolism )	COG2124(Cytochrome p450)	PF00067.19(p450:Cytochrome P450)	gi|11386682|sp|Q9VYY4.1|C4G15_DROME(RecName: Full=Cytochrome P450 4g15; AltName: Full=CYPIVG15)
TRINITY_DN66518_c8_g2		0.013238	-6.23917	2.55699e-19	5.64265e-14	yes	down	391	143	4	4	0	8.23	4.33	0.12	0.08	0	6.28	0.0666667
TRINITY_DN62426_c2_g1		0.161311	-2.63208	1.8171e-18	4.00987e-13	yes	down	13591	4315	351	84	3930	83.07	35.92	2.79	0.5	31.65	59.495	11.6467	XP_023948492.1(prothoracicostatic peptide-like isoform X1 [Bicyclus anynana])								gi|84028251|sp|P82003.2|PTSP_BOMMO(RecName: Full=Prothoracicostatic peptide; AltName: Full=Bom-PTSP; Flags: Precursor [Bombyx mori])
TRINITY_DN65800_c3_g1		0.192472	-2.37728	1.41274e-17	3.11754e-12	yes	down	65944	30890	6829	3918	13805	1214.75	817.32	165.1	72.83	321.01	1016.03	186.313
TRINITY_DN64515_c0_g1		0.107896	-3.21229	1.77019e-17	3.90631e-12	yes	down	1453	1744	98	234	16	28.86	51.09	2.79	4.9	0.4	39.975	2.69667	XP_015593933.1(PREDICTED: pupal cuticle protein Edg-91-like [Cephus cinctus])
TRINITY_DN63597_c1_g1		0.086402	-3.53279	2.05115e-17	4.52629e-12	yes	down	1357	526	50	61	94	8.84	5.7	0.58	0.37	0.71	7.27	0.553333	XP_015593471.1(PREDICTED: phenoloxidase 2 [Cephus cinctus])	GO:0046872(molecular_function:metal ion binding); GO:0016491(molecular_function:oxidoreductase activity); GO:0046872(molecular_function:metal ion binding); GO:0016491(molecular_function:oxidoreductase activity)						PF03723.11(Hemocyanin_C:Hemocyanin, ig-like domain); PF00372.16(Hemocyanin_M:Hemocyanin, copper containing domain); PF00264.17(Tyrosinase:Common central domain of tyrosinase)	gi|59798478|sp|Q9W1V6.1|PPO3_DROME(RecName: Full=Phenoloxidase 3; AltName: Full=Diphenol oxidase A3; AltName: Full=Diphenoloxidase subunit A3; AltName: Full=Prophenoloxidase 59; AltName: Full=Tyrosinase A3; Flags: Precursor)
TRINITY_DN57810_c1_g1		0.131043	-2.93189	3.17442e-17	7.00497e-12	yes	down	2676	1870	168	316	193	33.93	34.03	2.85	4.18	3.11	33.98	3.38	XP_015517802.1(PREDICTED: endocuticle structural glycoprotein SgAbd-1-like [Neodiprion lecontei])							PF00379.20(Chitin_bind_4:Insect cuticle protein)	gi|47605414|sp|Q7M4F4.1|CUD1_SCHGR(RecName: Full=Endocuticle structural glycoprotein SgAbd-1)
TRINITY_DN70435_c3_g2		0.112757	-3.14871	3.95353e-17	8.72418e-12	yes	down	1516.97	1764.98	80	150	202	10.4	17.24	0.73	1.05	1.75	13.82	1.17667	XP_011338614.1(PREDICTED: acyl-CoA-binding protein homolog isoform X4 [Ooceraea biroi])					COG4281(I:Lipid transport and metabolism )	COG4281(acyl-coA-binding protein)	PF00887.16(ACBP:Acyl CoA binding protein)	gi|1168273|sp|P42281.1|ACBP_DROME(RecName: Full=Acyl-CoA-binding protein homolog; Short=ACBP; AltName: Full=Diazepam-binding inhibitor homolog; Short=DBI)
TRINITY_DN71364_c1_g1		0.189722	-2.39804	1.10004e-16	2.42741e-11	yes	down	15591.3	18228.7	2933	1678	2933.88	184.92	310.29	46.52	20.38	44.14	247.605	37.0133	XP_015600461.1(PREDICTED: vitellogenin-like [Cephus cinctus])	GO:0005319(molecular_function:lipid transporter activity); GO:0005319(molecular_function:lipid transporter activity)						PF00094.22(VWD:von Willebrand factor type D domain)	gi|122111208|sp|Q2VQM6.1|VIT2_SOLIN(RecName: Full=Vitellogenin-2; Flags: Precursor)
TRINITY_DN59114_c4_g1		0.121078	-3.04599	1.26525e-16	2.79196e-11	yes	down	2108.95	1243	233	158	74	11.95	10.02	1.75	0.92	0.53	10.985	1.06667
TRINITY_DN70613_c6_g1		0.127078	-2.97621	1.88502e-16	4.15955e-11	yes	down	1780	2003	213	164	172	3.35	5.32	0.53	0.36	0.41	4.335	0.433333	XP_015173946.1(PREDICTED: calcium-transporting ATPase sarcoplasmic/endoplasmic reticulum type isoform X2 [Polistes dominula])	GO:0005524(molecular_function:ATP binding); GO:0005388(molecular_function:calcium-transporting ATPase activity); GO:0016021(cellular_component:integral component of membrane)	K05853	ATP2A	map04972(Pancreatic secretion); map05010(Alzheimer's disease); map04020(Calcium signaling pathway); map04022(cGMP-PKG signaling pathway)	COG0474(P:Inorganic ion transport and metabolism )	COG0474(P-type atpase)	PF00122.17(E1-E2_ATPase:E1-E2 ATPase); PF00689.18(Cation_ATPase_C:Cation transporting ATPase, C-terminus); PF00690.23(Cation_ATPase_N:Cation transporter/ATPase, N-terminus); PF00702.23(Hydrolase:haloacid dehalogenase-like hydrolase); PF13246.3(Cation_ATPase:Cation transport ATPase (P-type)); PF12710.4(HAD:haloacid dehalogenase-like hydrolase); PF08282.9(Hydrolase_3:haloacid dehalogenase-like hydr…	gi|166215094|sp|Q7PPA5.5|ATC1_ANOGA(RecName: Full=Calcium-transporting ATPase sarcoplasmic/endoplasmic reticulum type; AltName: Full=Calcium pump)
TRINITY_DN71927_c6_g2		0.0922262	-3.43868	2.25621e-16	4.97862e-11	yes	down	1004.19	860.72	36	136.67	1	258.45	384.24	13.93	36.02	0.36	321.345	16.77
TRINITY_DN61334_c1_g3		0.0467302	-4.4195	2.26225e-16	4.99193e-11	yes	down	718	102	11	13	27	15.27	2.97	0.27	0.28	0.71	9.12	0.42	XP_015372348.1(PREDICTED: 27 kDa hemolymph protein-like [Diuraphis noxia])	GO:0016021(cellular_component:integral component of membrane)						PF07165.8(DUF1397:Protein of unknown function (DUF1397))	gi|25090512|sp|Q25513.1|HGLY_MANSE(RecName: Full=27 kDa hemolymph glycoprotein; Flags: Precursor [Manduca sexta])
TRINITY_DN57539_c2_g1		0.112539	-3.15151	3.69353e-16	8.15017e-11	yes	down	2007	489	194	127	3	29.7	10.43	4.14	2.12	0.06	20.065	2.10667
TRINITY_DN68993_c2_g8		0.17329	-2.52874	5.45839e-16	1.20445e-10	yes	down	5502	4607	558	1213	21	1244.92	1792.36	189.59	280.99	6.67	1518.64	159.083	XP_012258808.1(ejaculatory bulb-specific protein 3-like [Athalia rosae])							PF03392.10(OS-D:Insect pheromone-binding family, A10/OS-D)	gi|158512109|sp|Q27377.2|OB10_DROME(RecName: Full=Putative odorant-binding protein A10; AltName: Full=Antennal protein 10; AltName: Full=OS-D protein; Flags: Precursor)
TRINITY_DN59614_c4_g1		0.196743	-2.34561	7.02547e-16	1.55023e-10	yes	down	13104	15477	2482.99	1447	2713	161.72	274.31	41.01	18.28	42.48	218.015	33.9233	XP_015600461.1(PREDICTED: vitellogenin-like [Cephus cinctus])	GO:0005319(molecular_function:lipid transporter activity); GO:0005319(molecular_function:lipid transporter activity); GO:0005319(molecular_function:lipid transporter activity)							gi|74841764|sp|Q868N5.1|VIT_APIME(RecName: Full=Vitellogenin; Flags: Precursor)
TRINITY_DN66540_c5_g3		0.0876012	-3.5129	9.4932e-16	2.09475e-10	yes	down	867	617	28	105	0	6.75	6.96	0.85	1.21	0	6.855	0.686667
TRINITY_DN68993_c2_g4		0.137242	-2.8652	1.12112e-15	2.47383e-10	yes	down	1848	2073	112	415	4	38.19	62.29	3.13	8.78	0.11	50.24	4.00667	XP_015516352.1(PREDICTED: ejaculatory bulb-specific protein 3-like [Neodiprion lecontei])							PF03392.10(OS-D:Insect pheromone-binding family, A10/OS-D)	gi|29428069|sp|Q9W1C9.2|PEB3_DROME(RecName: Full=Ejaculatory bulb-specific protein 3; AltName: Full=Ejaculatory bulb-specific protein III; AltName: Full=PEB-meIII; AltName: Full=PEBmelIII; Flags: Precursor)
TRINITY_DN62666_c1_g2		0.176026	-2.50614	1.13494e-15	2.50431e-10	yes	down	5026	4723	576	558	922	65.61	88.64	10.07	7.46	15.28	77.125	10.9367	XP_015591153.1(PREDICTED: major royal jelly protein 1-like [Cephus cinctus])							PF03022.13(MRJP:Major royal jelly protein)	gi|20138866|sp|O18330.1|MRJP1_APIME(RecName: Full=Major royal jelly protein 1; Short=MRJP-1; AltName: Full=56-kDa protein 4; Short=p56kP-4; AltName: Full=Bee-milk protein; AltName: Full=Royalactin; Contains: RecName: Full=Jellein-1; AltName: Full=Jelleine-I; Contains: RecName: Full=Jellein-2; AltName: Full=Jelleine-II; Contains: RecName: Full=Jellein-4; AltName: Full=Jelleine-IV; Flags: Precursor)
TRINITY_DN55293_c4_g7		0.00145949	-9.42032	2.29659e-15	5.06754e-10	yes	down	104	88	0	0	0	3.17	3.96	0	0	0	3.565	0								PF05418.8(Apo-VLDL-II:Apovitellenin I (Apo-VLDL-II))	gi|114078|sp|P02659.1|APOV1_CHICK(RecName: Full=Apovitellenin-1; AltName: Full=Apo-VLDL-II; Short=Apo-II; AltName: Full=Apovitellenin I; AltName: Full=Very low density lipoprotein II; Flags: Precursor)
TRINITY_DN67785_c2_g1		0.0337249	-4.89004	2.61203e-15	5.76355e-10	yes	down	477	88	7	8	9	14.43	3.97	0.29	0.25	0.35	9.2	0.296667	XP_015592073.1(PREDICTED: larval cuticle protein 8-like [Cephus cinctus])	GO:0042302(molecular_function:structural constituent of cuticle); GO:0016021(cellular_component:integral component of membrane); GO:0042302(molecular_function:structural constituent of cuticle); GO:0016021(cellular_component:integral component of membrane)						PF00379.20(Chitin_bind_4:Insect cuticle protein)	gi|1169129|sp|P45589.1|CU12_HYACE(RecName: Full=Flexible cuticle protein 12; Flags: Precursor)
TRINITY_DN59967_c2_g1		0.0940004	-3.41119	2.78755e-15	6.15082e-10	yes	down	841.81	721.28	36	110.33	4	157	227.97	10.04	21.06	1.04	192.485	10.7133
TRINITY_DN62666_c1_g1		0.22599	-2.14567	3.18889e-15	7.03631e-10	yes	down	164022	121145	22105	15719	43592	3086.48	3302.91	561.41	302.58	1046.39	3194.7	636.793	XP_008210363.1(PREDICTED: major royal jelly protein 1 [Nasonia vitripennis])							PF03022.13(MRJP:Major royal jelly protein)
TRINITY_DN70602_c1_g1		0.208617	-2.26107	3.77489e-15	8.3293e-10	yes	down	19874.9	14512.7	1658.16	5580.6	40	670.28	737.55	77.1	193.11	1.74	703.915	90.65
TRINITY_DN69896_c1_g2		0.0175856	-5.82946	5.40198e-15	1.19194e-09	yes	down	275.6	95	2	2	4	4.8	2.39	0.05	0.04	0.09	3.595	0.06
TRINITY_DN71935_c3_g3		0.198668	-2.33157	8.17967e-15	1.80483e-09	yes	down	9911.86	6014.53	1201.25	1003.87	1697.1	111.69	97.18	18.09	11.58	24.25	104.435	17.9733
TRINITY_DN60868_c3_g1		0.0694461	-3.84796	2.11847e-14	4.67431e-09	yes	down	637	332	31	26	23	3.65	2.51	0.38	0.12	0.13	3.08	0.21	XP_020294956.1(proline-rich protein 4-like [Pseudomyrmex gracilis])
TRINITY_DN61458_c1_g4		0.162005	-2.62589	3.50834e-14	7.74095e-09	yes	down	1839	2596	357	198	263	11.82	22.67	2.85	0.99	2.23	17.245	2.02333	XP_015600462.1(PREDICTED: alanine--glyoxylate aminotransferase 2-like [Cephus cinctus])	GO:0030170(molecular_function:pyridoxal phosphate binding); GO:0008483(molecular_function:transaminase activity)	K14286	AGXT2L1, ETNPPL	map00564(Glycerophospholipid metabolism)	COG0160(E:Amino acid transport and metabolism )	COG0160(aminotransferase)	PF00202.18(Aminotran_3:Aminotransferase class-III)	gi|74751376|sp|Q8TBG4.1|AT2L1_HUMAN(RecName: Full=Ethanolamine-phosphate phospho-lyase; AltName: Full=Alanine--glyoxylate aminotransferase 2-like 1)
TRINITY_DN54934_c4_g1		0.20531	-2.28413	3.61301e-14	7.97182e-09	yes	down	10503	3573	433	85	3811	90.05	43.76	4.94	0.75	41.33	66.905	15.6733
TRINITY_DN65663_c1_g1		0.17896	-2.48229	4.69177e-14	1.0352e-08	yes	down	3785	1437	310	103	890	24.44	13.21	2.66	0.68	7.26	18.825	3.53333	XP_015604816.1(PREDICTED: uncharacterized protein LOC107272305 [Cephus cinctus])							PF06585.8(JHBP:Haemolymph juvenile hormone binding protein (JHBP))	gi|34395915|sp|Q9VBV3.1|TAKT_DROME(RecName: Full=Protein takeout; Flags: Precursor)
TRINITY_DN65980_c5_g3		0.00176069	-9.14964	4.75401e-14	1.04892e-08	yes	down	77	85	0	0	0	0.58	0.91	0	0	0	0.745	0	XP_020624723.1(uncharacterized protein LOC110062194 [Orbicella faveolata])	GO:0005319(molecular_function:lipid transporter activity)						PF09175.7(DUF1944:Domain of unknown function (DUF1944)); PF00094.22(VWD:von Willebrand factor type D domain)	gi|138595|sp|P02845.1|VIT2_CHICK(RecName: Full=Vitellogenin-2; AltName: Full=Major vitellogenin; AltName: Full=Vitellogenin II; Contains: RecName: Full=Lipovitellin-1; AltName: Full=Lipovitellin I; Short=LVI; Contains: RecName: Full=Phosvitin; Short=PV; Contains: RecName: Full=Lipovitellin-2; AltName: Full=Lipovitellin II; Short=LVII; Contains: RecName: Full=YGP40; Flags: Precursor)
TRINITY_DN62424_c4_g2		0.186934	-2.4194	5.16719e-14	1.14008e-08	yes	down	5131.12	828	703	489	141	20.65	4.73	3.75	2.02	0.72	12.69	2.16333
TRINITY_DN59770_c2_g2		0.173048	-2.53076	8.98456e-14	1.98233e-08	yes	down	3234	1215	259	92	718	22.94	10.63	2.9	0.97	7.01	16.785	3.62667	XP_015600692.1(PREDICTED: serine-rich adhesin for platelets-like [Cephus cinctus])	GO:0020037(molecular_function:heme binding); GO:0004601(molecular_function:peroxidase activity); GO:0006979(biological_process:response to oxidative stress)						PF03098.12(An_peroxidase:Animal haem peroxidase)	gi|290457651|sp|Q01603.2|PERO_DROME(RecName: Full=Peroxidase; Short=DmPO; AltName: Full=Chorion peroxidase; Flags: Precursor)
TRINITY_DN56102_c1_g1		0.23444	-2.09271	1.1021e-13	2.4316e-08	yes	down	36758.3	16467.1	6245	1312	9152	134.34	85.91	30.88	4.86	43.22	110.125	26.32	XP_012278259.1(uncharacterized protein LOC105698522 [Orussus abietinus])
TRINITY_DN65936_c2_g1		0.209091	-2.2578	1.25336e-13	2.76532e-08	yes	down	8025.01	4265.39	591	2062.23	2	292.97	231.83	29.82	77.03	0.09	262.4	35.6467
TRINITY_DN56497_c3_g1		0.0845803	-3.56354	1.27544e-13	2.81403e-08	yes	down	597	503	27	68.36	0	11.53	13.94	0.61	1.3	0	12.735	0.636667
TRINITY_DN60815_c5_g8		0.043357	-4.52759	1.46961e-13	3.24241e-08	yes	down	375	188	12	9	8	29.62	23.4	1.37	0.73	0.84	26.51	0.98	XP_011057351.1(PREDICTED: flexible cuticle protein 12-like [Acromyrmex echinatior])	GO:0042302(molecular_function:structural constituent of cuticle); GO:0042302(molecular_function:structural constituent of cuticle); GO:0042302(molecular_function:structural constituent of cuticle)						PF00379.20(Chitin_bind_4:Insect cuticle protein)	gi|41019142|sp|P92192.1|LCP5_DROME(RecName: Full=Larval cuticle protein 5; AltName: Full=Larval cuticle protein V; Flags: Precursor)
TRINITY_DN68909_c3_g2		0.23406	-2.09505	1.51572e-13	3.34413e-08	yes	down	25823.8	19089	4040	2135	7208	134.48	141	27.84	11.35	47.26	137.74	28.8167	XP_015524666.1(PREDICTED: armadillo repeat-containing protein 7 [Neodiprion lecontei])							PF00514.20(Arm:Armadillo/beta-catenin-like repeat); PF01575.16(MaoC_dehydratas:MaoC like domain); PF13452.3(MaoC_dehydrat_N:N-terminal half of MaoC dehydratase)	gi|109940305|sp|Q3UJZ3.2|ARMC7_MOUSE(RecName: Full=Armadillo repeat-containing protein 7)
TRINITY_DN71054_c1_g1		0.141253	-2.82365	2.06763e-13	4.56174e-08	yes	down	1522.14	951.68	72	272.99	19	15.16	14.64	1.03	2.43	0.31	14.9	1.25667	XP_015512438.1(PREDICTED: farnesol dehydrogenase-like [Neodiprion lecontei])		K15890	FOHSDR	map00981(Insect hormone biosynthesis); map00900(Terpenoid backbone biosynthesis)	COG4221(R:General function prediction only )	COG4221(dehydrogenase)	PF00106.22(adh_short:short chain dehydrogenase); PF13561.3(adh_short_C2:Enoyl-(Acyl carrier protein) reductase)	gi|803374923|sp|D2WKD9.2|SDR1_AEDAE(RecName: Full=Farnesol dehydrogenase; AltName: Full=NADP+-dependent farnesol dehydrogenase 1; Short=AaSDR-1)
TRINITY_DN63011_c1_g2		0.00896741	-6.80109	2.14245e-13	4.7268e-08	yes	down	7	258	0	2	0	0.1	4.94	0	0.03	0	2.52	0.01
TRINITY_DN71885_c3_g1		0.0246205	-5.34399	3.21619e-13	7.09573e-08	yes	down	281	65	7	3	0	2.26	0.75	0.08	0.02	0	1.505	0.0333333
TRINITY_DN71931_c15_g1		0.113084	-3.14453	3.74632e-13	8.26525e-08	yes	down	1251.91	12.27	90.77	61.55	27	2.97	0.04	0.28	0.15	0.08	1.505	0.17	KRX57831.1(LINE-1 reverse transcriptase -like protein [Trichinella sp. T6])	GO:0003964(molecular_function:RNA-directed DNA polymerase activity); GO:0003964(molecular_function:RNA-directed DNA polymerase activity); GO:0003964(molecular_function:RNA-directed DNA polymerase activity); GO:0004519(molecular_function:endonuclease activity)						PF00078.24(RVT_1:Reverse transcriptase (RNA-dependent DNA polymerase)); PF03372.20(Exo_endo_phos:Endonuclease/Exonuclease/phosphatase family); PF14529.3(Exo_endo_phos_2:Endonuclease-reverse transcriptase); PF08333.8(DUF1725:Protein of unknown function (DUF1725)); PF02994.11(Transposase_22:L1 transposable element); PF02403.19(Seryl_tRNA_N:Seryl-tRNA synthetase N-terminal domain); PF13851.3(GAS:Gro…	gi|74705367|sp|O00370.1|LORF2_HUMAN(RecName: Full=LINE-1 retrotransposable element ORF2 protein; Short=ORF2p; Includes: RecName: Full=Reverse transcriptase; Includes: RecName: Full=Endonuclease)
TRINITY_DN71589_c2_g4		0.0570613	-4.13134	3.99134e-13	8.80576e-08	yes	down	540	104	6	23	16	9.61	2.68	0.14	0.42	0.36	6.145	0.306667
TRINITY_DN69383_c3_g1		0.0444092	-4.493	5.26594e-13	1.16178e-07	yes	down	401.02	101	3	1	28	14.6	5.47	0.15	0.04	1.32	10.035	0.503333
TRINITY_DN65710_c6_g3		0.0944726	-3.40396	1.0335e-12	2.28009e-07	yes	down	809	199	37	10	86	10.89	3.79	0.55	0.11	1.21	7.34	0.623333	XP_015518013.1(PREDICTED: uncharacterized protein LOC107222973 [Neodiprion lecontei])
TRINITY_DN62226_c2_g1		0.186634	-2.42172	1.49373e-12	3.29543e-07	yes	down	3594	335	367	112	549	26.93	3.58	3.66	0.86	5.2	15.255	3.24
TRINITY_DN57686_c3_g1		0.208669	-2.26071	2.24032e-12	4.94253e-07	yes	down	3193	2686	211	718	444	50.71	52.49	4.47	7.1	7.57	51.6	6.38	XP_016843913.1(PREDICTED: clavesin-1 [Nasonia vitripennis])							PF00650.17(CRAL_TRIO:CRAL/TRIO domain); PF13716.3(CRAL_TRIO_2:Divergent CRAL/TRIO domain)	gi|74727971|sp|Q8IUQ0.1|CLVS1_HUMAN(RecName: Full=Clavesin-1; AltName: Full=Cellular retinaldehyde-binding protein-like; AltName: Full=Retinaldehyde-binding protein 1-like 1)
TRINITY_DN52757_c3_g2		0.185634	-2.42947	3.05525e-12	6.74036e-07	yes	down	1842	2199	113	612	4	18.6	32.2	1.49	6.01	0.05	25.4	2.51667	XP_012259503.1(farnesol dehydrogenase-like [Athalia rosae])		K15890	FOHSDR	map00981(Insect hormone biosynthesis); map00900(Terpenoid backbone biosynthesis)			PF00106.22(adh_short:short chain dehydrogenase); PF13561.3(adh_short_C2:Enoyl-(Acyl carrier protein) reductase)	gi|803374923|sp|D2WKD9.2|SDR1_AEDAE(RecName: Full=Farnesol dehydrogenase; AltName: Full=NADP+-dependent farnesol dehydrogenase 1; Short=AaSDR-1)
TRINITY_DN59099_c1_g4		0.249273	-2.0042	3.251e-12	7.1722e-07	yes	down	18467	9843	2135	1865	5138	790	632.78	127.28	81.61	286.12	711.39	165.003
TRINITY_DN53037_c0_g3		0.168225	-2.57153	3.3546e-12	7.40072e-07	yes	down	1738	1145	92	134	403	319.24	369.95	24.88	33.23	109.21	344.595	55.7733
TRINITY_DN53541_c3_g1		0.212534	-2.23423	4.36821e-12	9.63684e-07	yes	down	2448.43	3505.22	501	485.98	416	26.75	54.87	7.34	5.42	5.78	40.81	6.18	XP_015607676.1(PREDICTED: troponin T, skeletal muscle isoform X1 [Cephus cinctus])		K12046	TNNT3				PF00992.17(Troponin:Troponin)	gi|48428564|sp|Q9XZ71.1|TNNT_PERAM(RecName: Full=Troponin T; Short=TnT [Periplaneta americana])
TRINITY_DN68739_c4_g1		0.165002	-2.59945	4.43345e-12	9.78073e-07	yes	down	1525	1150	184	158	179	24.12	26.25	3.91	2.56	3.6	25.185	3.35667
TRINITY_DN64328_c3_g1		0.229861	-2.12117	4.51468e-12	9.95988e-07	yes	down	4628	6648	955	990	950	55.49	114.39	15.98	12.29	14.74	84.94	14.3367	KZC04118.1(Muscle LIM protein Mlp84B [Dufourea novaeangliae])	GO:0046872(molecular_function:metal ion binding)	K09377	CSRP				PF00412.19(LIM:LIM domain)	gi|1709057|sp|P53777.1|MLP1_DROME(RecName: Full=Muscle LIM protein 1)
TRINITY_DN52012_c0_g2		0.0973102	-3.36127	4.57385e-12	1.00904e-06	yes	down	696	273	51	31	33	5.39	3.02	0.53	0.25	0.32	4.205	0.366667	XP_015592073.1(PREDICTED: larval cuticle protein 8-like [Cephus cinctus])	GO:0042302(molecular_function:structural constituent of cuticle); GO:0042302(molecular_function:structural constituent of cuticle); GO:0016021(cellular_component:integral component of membrane)							gi|1169129|sp|P45589.1|CU12_HYACE(RecName: Full=Flexible cuticle protein 12; Flags: Precursor)
TRINITY_DN51331_c0_g3		0.233344	-2.09947	5.24469e-12	1.15703e-06	yes	down	6307.28	5745.68	641	2155.31	17	1134.85	1747.13	172.4	396.91	4.25	1440.99	191.187
TRINITY_DN94280_c0_g1		0.00246686	-8.66311	5.28316e-12	1.16551e-06	yes	down	60	54	0	0	0	0.87	1.13	0	0	0	1	0			K05302	SETD6				PF00021.18(UPAR_LY6:u-PAR/Ly-6 domain)	gi|81905590|sp|Q9D7S0.1|LYPD8_MOUSE(RecName: Full=Ly6/PLAUR domain-containing protein 8; Flags: Precursor)
TRINITY_DN67191_c2_g4		0.00265894	-8.55493	1.46082e-11	3.22267e-06	yes	down	94	0	0	0	0	2.02	0	0	0	0	1.01	0	XP_020707807.1(esterase E4-like [Athalia rosae])							PF00135.25(COesterase:Carboxylesterase family)
TRINITY_DN69630_c7_g1		0.203835	-2.29452	1.6541e-11	3.64903e-06	yes	down	2093	2274	337	378	282	17.38	26.97	3.73	3.22	2.96	22.175	3.30333	XP_015587106.1(PREDICTED: uncharacterized protein LOC107263924 isoform X1 [Cephus cinctus])							PF15929.2(Myofilin:Myofilin)
TRINITY_DN71906_c5_g1		0.210159	-2.25045	2.09613e-11	4.62414e-06	yes	down	2493	2101	327	411	378	12.73	15.36	2.21	2.14	2.43	14.045	2.26	XP_015603505.1(PREDICTED: troponin I isoform X8 [Cephus cinctus])							PF00992.17(Troponin:Troponin)	gi|136223|sp|P05547.1|TNNI_ASTLP(RecName: Full=Troponin I; Short=TnI)
TRINITY_DN51200_c0_g1		0.286716	-1.8023	2.29616e-11	5.06541e-06	yes	down	167434	265220	52214.3	22041.2	74644.1	5503.14	12906.8	2360.56	741.28	3167.14	9204.95	2089.66
TRINITY_DN58117_c4_g5		0.104177	-3.26289	2.51044e-11	5.53807e-06	yes	down	496.05	489	43	50	19	6.38	9.03	0.74	0.66	0.31	7.705	0.57	XP_012267098.1(myophilin [Athalia rosae])		K20526	TAGLN		COG5199(Z:Cytoskeleton )	COG5199(transgelin)	PF00307.28(CH:Calponin homology (CH) domain); PF00402.15(Calponin:Calponin family repeat)	gi|29336625|sp|Q24799.1|MYPH_ECHGR(RecName: Full=Myophilin)
TRINITY_DN70931_c0_g1		0.00278699	-8.48707	2.5106e-11	5.53841e-06	yes	down	56	44	0	0	0	0.5	0.56	0	0	0	0.53	0	YP_337795.1(cytochrome c oxidase subunit I [Saccoglossus kowalevskii])	GO:0004129(molecular_function:cytochrome-c oxidase activity); GO:0020037(molecular_function:heme binding); GO:0046872(molecular_function:metal ion binding); GO:0009060(biological_process:aerobic respiration); GO:0006119(biological_process:oxidative phosphorylation); GO:0016021(cellular_component:integral component of membrane); GO:0005743(cellular_component:mitochondrial inner membrane); GO:00452…	K02256	COX1	map00190(Oxidative phosphorylation); map04260(Cardiac muscle contraction); map05012(Parkinson's disease); map05010(Alzheimer's disease); map05016(Huntington's disease); map04932(Non-alcoholic fatty liver disease (NAFLD))	COG0843(C:Energy production and conversion )	COG0843(Cytochrome C oxidase, subunit I)		gi|37154583|sp|P24984.3|COX1_COTJA(RecName: Full=Cytochrome c oxidase subunit 1; AltName: Full=Cytochrome c oxidase polypeptide I)
TRINITY_DN70442_c3_g1		0.181726	-2.46016	4.18937e-11	9.24176e-06	yes	down	1534.93	1144.32	123	337	54	44.87	54.69	6.57	13.15	3.53	49.78	7.75	XP_015513018.1(PREDICTED: farnesol dehydrogenase-like [Neodiprion lecontei])	GO:0016491(molecular_function:oxidoreductase activity)	K15890	FOHSDR	map00981(Insect hormone biosynthesis); map00900(Terpenoid backbone biosynthesis)			PF00106.22(adh_short:short chain dehydrogenase); PF13561.3(adh_short_C2:Enoyl-(Acyl carrier protein) reductase); PF08659.7(KR:KR domain); PF13460.3(NAD_binding_10:NAD(P)H-binding)	gi|803374923|sp|D2WKD9.2|SDR1_AEDAE(RecName: Full=Farnesol dehydrogenase; AltName: Full=NADP+-dependent farnesol dehydrogenase 1; Short=AaSDR-1)
TRINITY_DN64101_c2_g2		0.0283636	-5.13982	5.07465e-11	1.11946e-05	yes	down	225	27	0	8	0	5.11	0.95	0	0.19	0	3.03	0.0633333
TRINITY_DN58649_c1_g2		0.121553	-3.04035	5.11741e-11	1.12889e-05	yes	down	642	456	54	47	58	11.15	12.1	1.18	0.65	1.23	11.625	1.02	XP_017756277.1(PREDICTED: interferon-related developmental regulator 1-like [Eufriesea mexicana])							PF07165.8(DUF1397:Protein of unknown function (DUF1397))	gi|74843747|sp|Q8T113.1|P27K_BOMMO(RecName: Full=27 kDa glycoprotein; AltName: Full=P27K; Flags: Precursor)
TRINITY_DN68740_c1_g1		0.150967	-2.72769	5.13345e-11	1.13242e-05	yes	down	1104	397	137	53	95	14.55	8.57	2.34	0.74	1.83	11.56	1.63667	XP_012220641.1(PREDICTED: uncharacterized protein LOC105671240 [Linepithema humile])
TRINITY_DN52847_c3_g1		0.251837	-1.98944	5.26003e-11	1.16034e-05	yes	down	6758	5308	883	1753	697	81.96	92.4	14.33	21.77	10.72	87.18	15.6067	XP_015585215.1(PREDICTED: protein NPC2 homolog [Cephus cinctus])	GO:0032367(biological_process:intracellular cholesterol transport); GO:0005622(cellular_component:intracellular)	K13443	NPC2	map04142(Lysosome)				gi|14423827|sp|Q9VQ62.1|NPC2_DROME(RecName: Full=Protein NPC2 homolog; AltName: Full=Niemann Pick type C2 protein homolog; Flags: Precursor)
TRINITY_DN52647_c0_g1		0.0747343	-3.74209	5.72587e-11	1.26309e-05	yes	down	420.04	179.29	15	11	32.01	15.25	9.93	2.18	0.56	1.58	12.59	1.44	XP_011873718.1(PREDICTED: RNA-directed DNA polymerase from mobile element jockey-like [Vollenhovia emeryi])
TRINITY_DN67441_c2_g5		0.144615	-2.78971	5.97008e-11	1.31696e-05	yes	down	875	479	69	89	73	7.16	5.59	0.75	0.75	0.75	6.375	0.75
TRINITY_DN62532_c4_g3		0.216765	-2.20579	5.97589e-11	1.31823e-05	yes	down	2764	1582	187	640	210	49.5	44.14	3.99	11.48	4.36	46.82	6.61	XP_015607707.1(PREDICTED: uncharacterized protein LOC107273728 [Cephus cinctus])
TRINITY_DN70561_c1_g3		0.25316	-1.98188	6.74069e-11	1.48693e-05	yes	down	6214	5613	643	2337	6	301.09	410.61	43.49	115.39	0.38	355.85	53.0867
TRINITY_DN57279_c2_g1		0.156811	-2.6729	7.6082e-11	1.67828e-05	yes	down	829	847	60	69	199	11.77	19.57	3.57	1.37	3.59	15.67	2.84333	KYN22863.1(Flexible cuticle protein 12, partial [Trachymyrmex cornetzi])	GO:0042302(molecular_function:structural constituent of cuticle); GO:0042302(molecular_function:structural constituent of cuticle); GO:0016021(cellular_component:integral component of membrane); GO:0042302(molecular_function:structural constituent of cuticle); GO:0016021(cellular_component:integral component of membrane)						PF00379.20(Chitin_bind_4:Insect cuticle protein)	gi|41019142|sp|P92192.1|LCP5_DROME(RecName: Full=Larval cuticle protein 5; AltName: Full=Larval cuticle protein V; Flags: Precursor)
TRINITY_DN61599_c1_g1		0.137274	-2.86487	8.39432e-11	1.85169e-05	yes	down	900	279	78	96	8	9.76	5.2	1.14	0.97	0.15	7.48	0.753333
TRINITY_DN55688_c0_g1		0.209721	-2.25346	1.08386e-10	2.39085e-05	yes	down	2149.84	1507.98	195	529.71	89	15.59	15.75	1.89	3.95	0.82	15.67	2.22	XP_015601658.1(PREDICTED: glycine-rich cell wall structural protein 1-like isoform X3 [Cephus cinctus])
TRINITY_DN67150_c3_g3		0.00311175	-8.32806	1.10024e-10	2.42696e-05	yes	down	75	7	0	0	0	0.91	0.09	0	0	0	0.5	0	XP_015436919.1(PREDICTED: RNA-binding protein 12-like [Dufourea novaeangliae])	GO:0016021(cellular_component:integral component of membrane)
TRINITY_DN68906_c2_g5		0.00313867	-8.31563	1.16951e-10	2.57974e-05	yes	down	49	40	0	0	0	0.14	0.16	0	0	0	0.15	0	XP_002613401.1(hypothetical protein BRAFLDRAFT_68409 [Branchiostoma floridae])	GO:0016021(cellular_component:integral component of membrane); GO:0016021(cellular_component:integral component of membrane); GO:0016021(cellular_component:integral component of membrane)	K03903	FGA	map04611(Platelet activation); map04610(Complement and coagulation cascades)			PF08702.7(Fib_alpha:Fibrinogen alpha/beta chain family); PF12160.5(Fibrinogen_aC:Fibrinogen alpha C domain); PF00147.15(Fibrinogen_C:Fibrinogen beta and gamma chains, C-terminal globular domain)	gi|1706798|sp|P14448.4|FIBA_CHICK(RecName: Full=Fibrinogen alpha chain; Contains: RecName: Full=Fibrinopeptide A; Contains: RecName: Full=Fibrinogen alpha chain; Flags: Precursor)
TRINITY_DN61037_c0_g2		0.0198624	-5.65382	1.27724e-10	2.81738e-05	yes	down	141	34	1	2	1	3.63	1.57	0.14	0.13	0.13	2.6	0.133333
TRINITY_DN71658_c1_g1		0.135226	-2.88656	1.32994e-10	2.9336e-05	yes	down	543.04	674	50	104	15	4.41	9.37	1.38	0.69	0.12	6.89	0.73	KYN19400.1(hypothetical protein ALC57_08270 [Trachymyrmex cornetzi])	GO:0016021(cellular_component:integral component of membrane); GO:0016021(cellular_component:integral component of membrane); GO:0016021(cellular_component:integral component of membrane)
TRINITY_DN66810_c1_g7		0.19735	-2.34117	1.34664e-10	2.97044e-05	yes	down	1877	1005	300	287	43	100.26	81.37	22.39	16.43	3.16	90.815	13.9933
TRINITY_DN67774_c1_g4		0.252031	-1.98833	1.48153e-10	3.26796e-05	yes	down	4216	4592	301	1845	17	211.41	348.04	21.25	94.08	1.11	279.725	38.8133
TRINITY_DN70278_c4_g2		0.26606	-1.91018	1.50727e-10	3.32472e-05	yes	down	6510	8996	1188	2048	1232	17.12	33.51	4.13	5.52	4.08	25.315	4.57667	XP_015597215.1(PREDICTED: myosin regulatory light chain 2 isoform X1 [Cephus cinctus])	GO:0005509(molecular_function:calcium ion binding); GO:0005509(molecular_function:calcium ion binding)						PF13405.3(EF-hand_6:EF-hand domain); PF00036.29(EF-hand_1:EF hand); PF13499.3(EF-hand_7:EF-hand domain pair)	gi|122119463|sp|Q1HPS0.1|MLR_BOMMO(RecName: Full=Myosin regulatory light chain 2; Short=MLC-2)
TRINITY_DN69794_c3_g5		0.258076	-1.95413	1.70551e-10	3.76197e-05	yes	down	5570	4851	882	1730	189	104.1	131.28	22.2	33.12	4.4	117.69	19.9067	XP_009015862.1(hypothetical protein HELRODRAFT_160670 [Helobdella robusta])
TRINITY_DN52554_c1_g1		0.257877	-1.95524	1.88043e-10	4.14779e-05	yes	down	4931	5186	891	1248	744	53.55	80.72	12.93	13.87	10.23	67.135	12.3433	XP_015524617.1(PREDICTED: tropomyosin-1 [Neodiprion lecontei])		K10373	TPM1	map05206(MicroRNAs in cancer); map04260(Cardiac muscle contraction); map04261(Adrenergic signaling in cardiomyocytes); map05414(Dilated cardiomyopathy); map05410(Hypertrophic cardiomyopathy (HCM))			PF00261.17(Tropomyosin:Tropomyosin); PF12718.4(Tropomyosin_1:Tropomyosin like); PF06009.9(Laminin_II:Laminin Domain II); PF05335.10(DUF745:Protein of unknown function (DUF745)); PF04582.9(Reo_sigmaC:Reovirus sigma C capsid protein); PF08614.8(ATG16:Autophagy protein 16 (ATG16)); PF06160.9(EzrA:Septation ring formation regulator, EzrA)	gi|121958906|sp|Q1HPU0.1|TPM1_BOMMO(RecName: Full=Tropomyosin-1)
TRINITY_DN55746_c3_g3		0.134131	-2.89828	2.91301e-10	6.42538e-05	yes	down	654	434	34	116	0	10.7	9.83	0.82	1.99	0	10.265	0.936667
TRINITY_DN59238_c1_g1		0.208857	-2.25941	3.13568e-10	6.91649e-05	yes	down	2655	201	448	211	78	15.7	1.93	3.92	1.26	0.63	8.815	1.93667	XP_012271345.1(lysosomal alpha-mannosidase isoform X2 [Orussus abietinus])		K12311	MAN2B1, LAMAN	map00511(Other glycan degradation); map04142(Lysosome)			PF01074.19(Glyco_hydro_38:Glycosyl hydrolases family 38 N-terminal domain); PF07748.10(Glyco_hydro_38C:Glycosyl hydrolases family 38 C-terminal domain); PF09261.8(Alpha-mann_mid:Alpha mannosidase middle domain)	gi|550544316|sp|Q29451.4|MA2B1_BOVIN(RecName: Full=Lysosomal alpha-mannosidase; Short=Laman; AltName: Full=Lysosomal acid alpha-mannosidase; AltName: Full=Mannosidase alpha class 2B member 1; AltName: Full=Mannosidase alpha-B; Contains: RecName: Full=Lysosomal alpha-mannosidase A peptide; Contains: RecName: Full=Lysosomal alpha-mannosidase B peptide; Contains: RecName: Full=Lysosomal alpha-mannos…
TRINITY_DN68673_c4_g2		0.162732	-2.61943	3.31716e-10	7.31677e-05	yes	down	882	603	117	129	16	12.32	12	1.76	1.76	0.43	12.16	1.31667
TRINITY_DN62314_c0_g1		0.0182917	-5.77267	3.67184e-10	8.09905e-05	yes	down	21	149	2	0	1	0.76	13.86	0.06	0	0.03	7.31	0.03
TRINITY_DN62300_c1_g1		0.215691	-2.21296	3.69973e-10	8.16053e-05	yes	down	2585	607	399	251	196	4.98	1.63	1.1	0.52	0.49	3.305	0.703333
TRINITY_DN71428_c0_g1		0.00349586	-8.16014	4.48732e-10	9.89759e-05	yes	down	37	45	0	0	0	0.39	0.68	0	0	0	0.535	0	PIK57931.1(Matrix metalloproteinase-16 [Apostichopus japonicus])	GO:0004222(molecular_function:metalloendopeptidase activity); GO:0008270(molecular_function:zinc ion binding); GO:0031012(cellular_component:extracellular matrix); GO:0004222(molecular_function:metalloendopeptidase activity); GO:0008270(molecular_function:zinc ion binding); GO:0031012(cellular_component:extracellular matrix)	K18977	HPX				PF00045.16(Hemopexin:Hemopexin)	gi|75054730|sp|Q5R543.1|HEMO_PONAB(RecName: Full=Hemopexin; Flags: Precursor)
TRINITY_DN55808_c3_g2		0.178252	-2.48801	5.56625e-10	0.000122773	yes	down	1097	668	151	185	0	8.98	7.71	1.62	1.54	0	8.345	1.05333
TRINITY_DN60899_c1_g2		0.223587	-2.16109	6.35356e-10	0.000140138	yes	down	1637	2033	258	336	335	23.66	42.34	5.08	4.98	6.12	33	5.39333	XP_015514997.1(PREDICTED: uncharacterized protein LOC107220782 [Neodiprion lecontei])
TRINITY_DN59288_c1_g6		0.00374008	-8.06272	1.03437e-09	0.000228146	yes	down	40	35	0	0	0	1.26	2.4	0	0	0	1.83	0	XP_018670562.1(PREDICTED: von Willebrand factor-like [Ciona intestinalis])	GO:0008061(molecular_function:chitin binding); GO:0006030(biological_process:chitin metabolic process); GO:0070701(cellular_component:mucus layer); GO:0005576(cellular_component:extracellular region)	K10955	MUC2	map05146(Amoebiasis); map05110(Vibrio cholerae infection)			PF00094.22(VWD:von Willebrand factor type D domain); PF08742.8(C8:C8 domain); PF00007.19(Cys_knot:Cystine-knot domain); PF00093.15(VWC:von Willebrand factor type C domain)	gi|239977559|sp|Q80Z19.2|MUC2_MOUSE(RecName: Full=Mucin-2; Short=MUC-2; AltName: Full=Colonic mucin; Short=MCM; AltName: Full=Secreted gel-forming mucin; Flags: Precursor)
TRINITY_DN59247_c0_g2		0.00377173	-8.05056	1.09038e-09	0.000240498	yes	down	20	60.27	0	0	0	0.62	2.74	0	0	0	1.68	0
TRINITY_DN9491_c0_g1		0.00377909	-8.04774	1.16379e-09	0.000256687	yes	down	37	38	0	0	0	1.4	2.15	0	0	0	1.775	0			K13899	CST3	map04970(Salivary secretion)			PF16845.2(SQAPI:Aspartic acid proteinase inhibitor)	gi|125991831|sp|Q41916.2|CYT5_ARATH(RecName: Full=Cysteine proteinase inhibitor 5; Short=AtCYS-5; Flags: Precursor)
TRINITY_DN54257_c4_g1		0.114738	-3.12358	1.18482e-09	0.000261326	yes	down	492.95	291.75	11	80.98	0	36.78	37.64	1.45	6.25	0	37.21	2.56667
TRINITY_DN61004_c3_g2		0.0201022	-5.6365	1.1883e-09	0.000262092	yes	down	124	2	3	0	0	1.33	0.06	0.08	0	0	0.695	0.0266667	XP_015513115.1(PREDICTED: trypsin-like [Neodiprion lecontei])		K01312	PRSS1_2_3	map04972(Pancreatic secretion); map04080(Neuroactive ligand-receptor interaction); map05164(Influenza A); map04974(Protein digestion and absorption)			PF00089.23(Trypsin:Trypsin)	gi|189041716|sp|P35035.3|TRY1_ANOGA(RecName: Full=Trypsin-1; AltName: Full=Antryp1; Flags: Precursor)
TRINITY_DN52840_c1_g3		0.0257367	-5.28003	1.21223e-09	0.000267369	yes	down	137	15	2	0	3	2.06	0.32	0.04	0	0.06	1.19	0.0333333	XP_022185579.1(LOW QUALITY PROTEIN: uncharacterized protein LOC111044675 [Nilaparvata lugens])		K17935	SNX29
TRINITY_DN67960_c3_g2		0.255696	-1.9675	1.30912e-09	0.000288737	yes	down	2989	2124	452	323	877	16.29	16.46	3.27	1.8	6.03	16.375	3.7	XP_015522203.1(PREDICTED: putative fatty acyl-CoA reductase CG5065 [Neodiprion lecontei])		K13356	FAR	map04146(Peroxisome); map04212(Longevity regulating pathway - worm)			PF07993.9(NAD_binding_4:Male sterility protein); PF03015.16(Sterile:Male sterility protein); PF01370.18(Epimerase:NAD dependent epimerase/dehydratase family); PF01073.16(3Beta_HSD:3-beta hydroxysteroid dehydrogenase/isomerase family); PF02719.12(Polysacc_synt_2:Polysaccharide biosynthesis protein)	gi|238064958|sp|A1ZAI5.1|FACR1_DROME(RecName: Full=Putative fatty acyl-CoA reductase CG5065)
TRINITY_DN60013_c0_g1		0.250258	-1.99851	1.39548e-09	0.000307782	yes	down	2173	2692	272	705	325	576.34	1240.83	108.51	191.46	121.59	908.585	140.52	ALG36160.1(chemosensory protein 7 [Sclerodermus sp. MQW-2015])							PF03392.10(OS-D:Insect pheromone-binding family, A10/OS-D)
TRINITY_DN70955_c15_g3		0.277977	-1.84696	1.70601e-09	0.00037627	yes	down	4718	5121	875	1207	1001	15.29	23.52	3.75	4.01	4.09	19.405	3.95	XP_012254797.1(cytochrome b5-related protein-like isoform X2 [Athalia rosae])		K10352	MYH	map04530(Tight junction)			PF00487.21(FA_desaturase:Fatty acid desaturase); PF01576.16(Myosin_tail_1:Myosin tail); PF05667.8(DUF812:Protein of unknown function (DUF812))	gi|110825729|sp|P05661.4|MYSA_DROME(RecName: Full=Myosin heavy chain, muscle)
TRINITY_DN65288_c3_g1		0.099939	-3.32281	1.865e-09	0.000411335	yes	down	273	398.24	8	54	4	5.47	11.52	0.2	1.29	0.08	8.495	0.523333
TRINITY_DN42598_c0_g1		0.00395334	-7.98271	2.01362e-09	0.000444111	yes	down	41	29	0	0	0	0.32	0.32	0	0	0	0.32	0	XP_009860902.1(PREDICTED: fibrinogen-like protein 1 [Ciona intestinalis])	GO:0007596(biological_process:blood coagulation); GO:0016021(cellular_component:integral component of membrane)	K03904	FGB	map04611(Platelet activation); map04610(Complement and coagulation cascades)			PF00147.15(Fibrinogen_C:Fibrinogen beta and gamma chains, C-terminal globular domain); PF08702.7(Fib_alpha:Fibrinogen alpha/beta chain family)	gi|399491|sp|Q02020.1|FIBB_CHICK(RecName: Full=Fibrinogen beta chain; Contains: RecName: Full=Fibrinopeptide B; Contains: RecName: Full=Fibrinogen beta chain; Flags: Precursor)
TRINITY_DN70525_c3_g1		0.128474	-2.96046	2.04294e-09	0.000450576	yes	down	421.17	482.12	12.53	99.38	1.75	138.51	280.22	6.32	35.34	0.9	209.365	14.1867
TRINITY_DN62056_c2_g6		0.204667	-2.28865	2.32898e-09	0.00051366	yes	down	1507	582	75	3	557	14.78	8.17	0.98	0.03	7.25	11.475	2.75333
TRINITY_DN65457_c1_g3		0.132137	-2.91989	2.60971e-09	0.000575575	yes	down	530.86	352	47	76	0	94.4	105.69	12.49	13.83	0	100.045	8.77333	XP_012265023.1(farnesol dehydrogenase-like [Athalia rosae])								gi|803374923|sp|D2WKD9.2|SDR1_AEDAE(RecName: Full=Farnesol dehydrogenase; AltName: Full=NADP+-dependent farnesol dehydrogenase 1; Short=AaSDR-1)
TRINITY_DN52188_c2_g1		0.0120457	-6.37534	2.80541e-09	0.000618732	yes	down	51	42	1	0	0	0.18	0.21	0	0	0	0.195	0	XP_006811255.1(PREDICTED: vitellogenin-A2-like [Saccoglossus kowalevskii])	GO:0005319(molecular_function:lipid transporter activity)						PF01347.19(Vitellogenin_N:Lipoprotein amino terminal region); PF09172.8(DUF1943:Domain of unknown function (DUF1943))	gi|138595|sp|P02845.1|VIT2_CHICK(RecName: Full=Vitellogenin-2; AltName: Full=Major vitellogenin; AltName: Full=Vitellogenin II; Contains: RecName: Full=Lipovitellin-1; AltName: Full=Lipovitellin I; Short=LVI; Contains: RecName: Full=Phosvitin; Short=PV; Contains: RecName: Full=Lipovitellin-2; AltName: Full=Lipovitellin II; Short=LVII; Contains: RecName: Full=YGP40; Flags: Precursor)
TRINITY_DN70946_c4_g3		0.28808	-1.79546	2.88126e-09	0.000635459	yes	down	5847	5929	1437	1309	1102	70.88	102.11	22.04	15.43	14.86	86.495	17.4433	XP_020286584.1(tropomyosin isoform X7 [Pseudomyrmex gracilis])		K10373	TPM1	map05206(MicroRNAs in cancer); map04260(Cardiac muscle contraction); map04261(Adrenergic signaling in cardiomyocytes); map05414(Dilated cardiomyopathy); map05410(Hypertrophic cardiomyopathy (HCM))			PF00261.17(Tropomyosin:Tropomyosin); PF05911.8(FPP:Filament-like plant protein, long coiled-coil); PF06818.12(Fez1:Fez1); PF12718.4(Tropomyosin_1:Tropomyosin like); PF01576.16(Myosin_tail_1:Myosin tail); PF09787.6(Golgin_A5:Golgin subfamily A member 5)	gi|42559702|sp|Q9NG56.1|TPM_BLAGE(RecName: Full=Tropomyosin)
TRINITY_DN63882_c0_g1		0.147694	-2.75932	2.91477e-09	0.000642843	yes	down	577	452	39	110	9	7.09	7.92	0.66	1.33	0.15	7.505	0.713333	XP_014239030.1(putative beta-carotene-binding protein [Trichogramma pretiosum])							PF06585.8(JHBP:Haemolymph juvenile hormone binding protein (JHBP))
TRINITY_DN67377_c1_g1		0.210645	-2.24711	3.09812e-09	0.000683278	yes	down	1601.29	599.96	203.97	251.92	73.88	3.01	2.06	0.64	0.46	0.32	2.535	0.473333	XP_015511176.1(PREDICTED: uncharacterized protein LOC107217967 [Neodiprion lecontei])							PF01757.19(Acyl_transf_3:Acyltransferase family)	gi|21264475|sp|Q09225.3|NRF6_CAEEL(RecName: Full=Nose resistant to fluoxetine protein 6; Short=Protein nrf-6; Flags: Precursor)
TRINITY_DN62579_c2_g1		0.12319	-3.02104	3.12899e-09	0.000690084	yes	down	411	389	9	4	124	2.9	3.91	0.09	0.03	1.12	3.405	0.413333	XP_015792070.1(PREDICTED: histidine ammonia-lyase-like [Tetranychus urticae])	GO:0004397(molecular_function:histidine ammonia-lyase activity); GO:0019556(biological_process:histidine catabolic process to glutamate and formamide); GO:0019557(biological_process:histidine catabolic process to glutamate and formate); GO:0005737(cellular_component:cytoplasm); GO:0004397(molecular_function:histidine ammonia-lyase activity); GO:0019556(biological_process:histidine catabolic proce…	K01745	hutH, HAL	map00340(Histidine metabolism)	COG2986(E:Amino acid transport and metabolism )	COG2986(histidine ammonia-lyase)	PF00221.16(Lyase_aromatic:Aromatic amino acid lyase)	gi|189036492|sp|A7YWP4.1|HUTH_BOVIN(RecName: Full=Histidine ammonia-lyase; Short=Histidase)
TRINITY_DN67216_c2_g1		0.2701	-1.88843	3.47374e-09	0.000766113	yes	down	2636	3068	560	683	463	20.01	32.77	5.73	5.35	4.45	26.39	5.17667
TRINITY_DN57276_c3_g1		0.00419161	-7.89828	3.89144e-09	0.000858229	yes	down	32	36	0	0	0	0.8	1.32	0	0	0	1.06	0								PF14820.3(SPRR2:Small proline-rich 2)	gi|45477332|sp|Q9CQK8.1|SPR2A_MOUSE(RecName: Full=Small proline-rich protein 2A >gi|123797681|sp|Q4KL71.1|SP2A3_MOUSE RecName: Full=Small proline-rich protein 2A3)
TRINITY_DN68207_c3_g6		0.274229	-1.86655	4.75603e-09	0.0010489	yes	down	3556	2030	635	430	847	75.67	62.86	18.3	9.37	23.04	69.265	16.9033
TRINITY_DN61288_c1_g1		0.0593306	-4.07508	4.757e-09	0.00104911	yes	down	242	64	7	6	10	4.55	1.75	0.18	0.12	0.24	3.15	0.18								PF11018.5(Cuticle_3:Pupal cuticle protein C1)
TRINITY_DN70273_c0_g1		0.279152	-1.84088	4.80084e-09	0.00105877	yes	down	1093	6550	532	1385	9	318.36	3334.67	233.17	413.09	3.71	1826.52	216.657
TRINITY_DN56936_c3_g2		0.0183436	-5.76858	4.92429e-09	0.00108599	yes	down	96	0	2	0	0	6.14	0	0.18	0	0	3.07	0.06
TRINITY_DN69241_c3_g1		0.333812	-1.58289	5.00329e-09	0.00110341	yes	down	133573	82419.1	31700.9	18030.4	40436.2	822.37	722.12	259.09	113.7	314.28	772.245	229.023
TRINITY_DN59288_c2_g2		0.00428543	-7.86634	5.02994e-09	0.00110928	yes	down	33	33	0	0	0	0.16	0.22	0	0	0	0.19	0	XP_022100606.1(LOW QUALITY PROTEIN: deleted in malignant brain tumors 1 protein-like [Acanthaster planci])		K13912	DMBT1	map04970(Salivary secretion)			PF00530.15(SRCR:Scavenger receptor cysteine-rich domain); PF00431.17(CUB:CUB domain); PF00100.20(Zona_pellucida:Zona pellucida-like domain); PF02408.17(CUB_2:CUB-like domain); PF15494.3(SRCR_2:Scavenger receptor cysteine-rich domain)	gi|85687557|sp|Q60997.2|DMBT1_MOUSE(RecName: Full=Deleted in malignant brain tumors 1 protein; AltName: Full=Apactin; AltName: Full=CRP-ductin; AltName: Full=Glycoprotein 300; Short=gp300; AltName: Full=Hensin; AltName: Full=Mucin-like glycoprotein; Short=Muclin; AltName: Full=Vomeroglandin; AltName: Full=p80; Flags: Precursor)
TRINITY_DN70055_c1_g6		0.181667	-2.46063	5.12259e-09	0.00112971	yes	down	886	430	30	213	4	9.96	6.93	0.45	2.45	0.06	8.445	0.986667
TRINITY_DN65661_c4_g3		0.186293	-2.42436	6.34807e-09	0.00139996	yes	down	958.86	394.9	80.98	184.75	5	16.68	9.94	1.9	3.3	0.11	13.31	1.77
TRINITY_DN57801_c3_g4		0.193025	-2.37314	6.72317e-09	0.00148267	yes	down	1033.98	456	76	125.89	152	32.08	20.89	3.24	4	6.08	26.485	4.44
TRINITY_DN57183_c6_g8		0.0443732	-4.49417	6.78759e-09	0.00149687	yes	down	119	111	3	3	6	0.45	0.53	0.01	0.01	0.03	0.49	0.0166667			K20732	GPNMB				PF00801.17(PKD:PKD domain)	gi|341940765|sp|Q99P91.2|GPNMB_MOUSE(RecName: Full=Transmembrane glycoprotein NMB; AltName: Full=DC-HIL; AltName: Full=Dendritic cell-associated transmembrane protein; AltName: Full=Osteoactivin; Flags: Precursor)
TRINITY_DN69106_c0_g1		0.224108	-2.15773	7.74818e-09	0.00170871	yes	down	1714	613.49	142	386	41	37.96	18.14	3.74	6.99	1.61	28.05	4.11333	XP_015518375.1(PREDICTED: cytochrome P450 4C1-like isoform X2 [Neodiprion lecontei])		K15001	CYP4		COG2124(Q:Secondary metabolites biosynthesis, transport and catabolism )	COG2124(Cytochrome p450)	PF00067.19(p450:Cytochrome P450)	gi|231885|sp|P29981.1|CP4C1_BLADI(RecName: Full=Cytochrome P450 4C1; AltName: Full=CYPIVC1)
TRINITY_DN54810_c1_g2		0.0958178	-3.38356	8.73009e-09	0.00192524	yes	down	267	255	19	16	24	1.91	2.6	0.18	0.12	0.22	2.255	0.173333	YP_054532.1(cytochrome c oxidase subunit I (mitochondrion) [Thermobia domestica])	GO:0004129(molecular_function:cytochrome-c oxidase activity); GO:0020037(molecular_function:heme binding); GO:0046872(molecular_function:metal ion binding); GO:0009060(biological_process:aerobic respiration); GO:0006119(biological_process:oxidative phosphorylation); GO:0016021(cellular_component:integral component of membrane); GO:0005743(cellular_component:mitochondrial inner membrane); GO:00452…	K02256	COX1	map00190(Oxidative phosphorylation); map04260(Cardiac muscle contraction); map05012(Parkinson's disease); map05010(Alzheimer's disease); map05016(Huntington's disease); map04932(Non-alcoholic fatty liver disease (NAFLD))	COG0843(C:Energy production and conversion )	COG0843(Cytochrome C oxidase, subunit I)		gi|803341893|sp|P00397.2|COX1_MOUSE(RecName: Full=Cytochrome c oxidase subunit 1; AltName: Full=Cytochrome c oxidase polypeptide I)
TRINITY_DN67557_c1_g2		0.234846	-2.09022	8.74405e-09	0.00192831	yes	down	1520	1301	180	350	212	6.63	7	1.13	1.63	1.04	6.815	1.26667	XP_015592566.1(PREDICTED: muscle M-line assembly protein unc-89 isoform X5 [Cephus cinctus])							PF07679.13(I-set:Immunoglobulin I-set domain); PF13927.3(Ig_3:Immunoglobulin domain); PF00069.22(Pkinase:Protein kinase domain); PF00047.22(ig:Immunoglobulin domain); PF13895.3(Ig_2:Immunoglobulin domain); PF07714.14(Pkinase_Tyr:Protein tyrosine kinase); PF00041.18(fn3:Fibronectin type III domain); PF06293.11(Kdo:Lipopolysaccharide kinase (Kdo/WaaP) family)	gi|82583720|sp|O01761.3|UNC89_CAEEL(RecName: Full=Muscle M-line assembly protein unc-89; AltName: Full=Uncoordinated protein 89)
TRINITY_DN67081_c1_g10		0.00450499	-7.79426	8.97416e-09	0.00197904	yes	down	34	28	0	0	0	0.09	0.1	0	0	0	0.095	0	XP_022104847.1(A.superbus venom factor 1-like [Acanthaster planci])	GO:0004866(molecular_function:endopeptidase inhibitor activity); GO:0005615(cellular_component:extracellular space); GO:0004866(molecular_function:endopeptidase inhibitor activity); GO:0005615(cellular_component:extracellular space); GO:0004866(molecular_function:endopeptidase inhibitor activity); GO:0005615(cellular_component:extracellular space); GO:0004866(molecular_function:endopeptidase inhi…	K03990	C3	map05140(Leishmaniasis); map05152(Tuberculosis); map05142(Chagas disease (American trypanosomiasis)); map05150(Staphylococcus aureus infection); map05203(Viral carcinogenesis); map05322(Systemic lupus erythematosus); map05168(Herpes simplex infection); map05134(Legionellosis); map05133(Pertussis); map04145(Phagosome); map04610(Complement and coagulation cascades)			PF07678.11(A2M_comp:A-macroglobulin complement component); PF07677.11(A2M_recep:A-macroglobulin receptor); PF00207.19(A2M:Alpha-2-macroglobulin family); PF01759.18(NTR:UNC-6/NTR/C345C module); PF07703.11(A2M_N_2:Alpha-2-macroglobulin family N-terminal region); PF01835.16(A2M_N:MG2 domain); PF10569.6(Thiol-ester_cl:Alpha-macro-globulin thiol-ester bond-forming region); PF01821.15(ANATO:Anaphylotox…	gi|123912284|sp|Q0ZZJ6.1|VCO31_AUSSU(RecName: Full=A.superbus venom factor 1; Short=AVF-1; AltName: Full=CVF-like; AltName: Full=Complement C3 homolog; Contains: RecName: Full=AVF-1 alpha chain; Contains: RecName: Full=AVF-1 gamma chain; Contains: RecName: Full=AVF-1 beta chain; Flags: Precursor)
TRINITY_DN8925_c0_g1		0.004528	-7.78691	9.30416e-09	0.0020518	yes	down	26	38	0	0	0	0.7	1.5	0	0	0	1.1	0
TRINITY_DN70232_c4_g4		0.0407546	-4.61689	9.48345e-09	0.00209133	yes	down	168	17	6	3	0	3.81	0.56	0.18	0.07	0	2.185	0.0833333
TRINITY_DN61375_c3_g1		0.203276	-2.29849	1.14483e-08	0.0025246	yes	down	517	1274	110	172	97	6.51	23.05	1.85	2.22	1.55	14.78	1.87333	XP_015588121.1(PREDICTED: chymotrypsin-2-like [Cephus cinctus])								gi|97535992|sp|Q17025.3|CTR2_ANOGA(RecName: Full=Chymotrypsin-2; AltName: Full=AnChym2; Flags: Precursor)
TRINITY_DN47684_c1_g1		0.00463326	-7.75376	1.28886e-08	0.00284219	yes	down	34	26	0	0	0	0.31	0.33	0	0	0	0.32	0	XP_009860902.1(PREDICTED: fibrinogen-like protein 1 [Ciona intestinalis])	GO:0007596(biological_process:blood coagulation); GO:0007596(biological_process:blood coagulation)	K03905	FGG	map05150(Staphylococcus aureus infection); map04611(Platelet activation); map04610(Complement and coagulation cascades)			PF00147.15(Fibrinogen_C:Fibrinogen beta and gamma chains, C-terminal globular domain); PF08702.7(Fib_alpha:Fibrinogen alpha/beta chain family); PF06160.9(EzrA:Septation ring formation regulator, EzrA)	gi|20178280|sp|P02679.3|FIBG_HUMAN(RecName: Full=Fibrinogen gamma chain; Flags: Precursor)
TRINITY_DN55390_c2_g3		0.00464527	-7.75002	1.31181e-08	0.00289279	yes	down	30	31	0	0	0	0.06	0.09	0	0	0	0.075	0	XP_006811255.1(PREDICTED: vitellogenin-A2-like [Saccoglossus kowalevskii])	GO:0005319(molecular_function:lipid transporter activity)	K04595	ELTD1				PF01347.19(Vitellogenin_N:Lipoprotein amino terminal region); PF09175.7(DUF1944:Domain of unknown function (DUF1944)); PF09172.8(DUF1943:Domain of unknown function (DUF1943)); PF00094.22(VWD:von Willebrand factor type D domain)	gi|3123014|sp|P87498.1|VIT1_CHICK(RecName: Full=Vitellogenin-1; AltName: Full=Minor vitellogenin; AltName: Full=Vitellogenin I; Contains: RecName: Full=Lipovitellin-1; AltName: Full=Lipovitellin I; Short=LVI; Contains: RecName: Full=Phosvitin; Short=PV; Contains: RecName: Full=Lipovitellin-2; AltName: Full=Lipovitellin II; Short=LVII; Contains: RecName: Full=YGP42; Flags: Precursor)
TRINITY_DN60466_c3_g2		0.259146	-1.94816	1.32916e-08	0.00293103	yes	down	2083	1667.97	198	585	293	19.8	20.7	1.79	4.94	2.77	20.25	3.16667	XP_015585514.1(PREDICTED: alpha-tocopherol transfer protein-like [Cephus cinctus])							PF00650.17(CRAL_TRIO:CRAL/TRIO domain); PF13716.3(CRAL_TRIO_2:Divergent CRAL/TRIO domain)	gi|81913095|sp|Q8BG92.1|CLVS2_MOUSE(RecName: Full=Clavesin-2; AltName: Full=Retinaldehyde-binding protein 1-like 2)
TRINITY_DN70538_c5_g1		0.208506	-2.26184	1.34842e-08	0.0029735	yes	down	909	854	102	52	326	6.7	8.83	0.97	0.4	3.17	7.765	1.51333	XP_015521453.1(PREDICTED: elongation of very long chain fatty acids protein AAEL008004 [Neodiprion lecontei])							PF01151.15(ELO:GNS1/SUR4 family)	gi|81916977|sp|Q9D2Y9.1|ELOV7_MOUSE(RecName: Full=Elongation of very long chain fatty acids protein 7; AltName: Full=3-keto acyl-CoA synthase Elovl7; AltName: Full=ELOVL fatty acid elongase 7; Short=ELOVL FA elongase 7; AltName: Full=Very long chain 3-ketoacyl-CoA synthase 7; AltName: Full=Very long chain 3-oxoacyl-CoA synthase 7)
TRINITY_DN61562_c1_g4		0.141617	-2.81993	1.37638e-08	0.00303514	yes	down	738	6	96	3	46	39.6	0.5	7.19	0.17	3.23	20.05	3.53	XP_014299333.1(PREDICTED: uncharacterized protein LOC103575138 [Microplitis demolitor])
TRINITY_DN54232_c2_g5		0.0913568	-3.45234	1.51397e-08	0.00333854	yes	down	329	105	22	10	18	4.85	2.23	0.44	0.15	0.34	3.54	0.31
TRINITY_DN58363_c4_g1		0.00470468	-7.73169	1.52413e-08	0.00336093	yes	down	27	34	0	0	0	0.16	0.28	0	0	0	0.22	0	XP_019626596.1(PREDICTED: uncharacterized protein LOC109471661 isoform X6 [Branchiostoma belcheri])		K14736	TF	map04978(Mineral absorption); map04066(HIF-1 signaling pathway)			PF00405.14(Transferrin:Transferrin); PF12974.4(Phosphonate-bd:ABC transporter, phosphonate, periplasmic substrate-binding protein)	gi|1351295|sp|P02789.2|TRFE_CHICK(RecName: Full=Ovotransferrin; AltName: Full=Allergen Gal d III; AltName: Full=Conalbumin; AltName: Full=Serum transferrin; AltName: Allergen=Gal d 3; Flags: Precursor)
TRINITY_DN48014_c0_g2		0.0139716	-6.16136	1.54565e-08	0.00340837	yes	down	57	21	0	1	0	2.09	1.15	0	0.04	0	1.62	0.0133333	XP_015595821.1(PREDICTED: endocuticle structural glycoprotein SgAbd-2-like [Cephus cinctus])							PF00379.20(Chitin_bind_4:Insect cuticle protein)	gi|47605414|sp|Q7M4F4.1|CUD1_SCHGR(RecName: Full=Endocuticle structural glycoprotein SgAbd-1)
TRINITY_DN6366_c0_g2		0.00470801	-7.73067	1.59943e-08	0.00352694	yes	down	37	21	0	0	0	0.34	0.28	0	0	0	0.31	0	AFG26286.1(aldolase class-1 protein [Apostichopus japonicus])	GO:0004332(molecular_function:fructose-bisphosphate aldolase activity); GO:0006096(biological_process:glycolytic process); GO:0004332(molecular_function:fructose-bisphosphate aldolase activity); GO:0006096(biological_process:glycolytic process)	K01623	ALDO	map00010(Glycolysis / Gluconeogenesis); map00030(Pentose phosphate pathway); map00051(Fructose and mannose metabolism)	COG3588(G:Carbohydrate transport and metabolism )	COG3588(fructose-bisphosphate aldolase)	PF00274.16(Glycolytic:Fructose-bisphosphate aldolase class-I)	gi|113610|sp|P07341.3|ALDOB_CHICK(RecName: Full=Fructose-bisphosphate aldolase B; AltName: Full=Liver-type aldolase)
TRINITY_DN68861_c0_g1		0.204467	-2.29006	1.80374e-08	0.00397745	yes	down	1012	513	91	219	26	25.26	18.93	2.42	4.81	0.44	22.095	2.55667	XP_023725001.1(retinol dehydrogenase 11-like isoform X1 [Cryptotermes secundus])								gi|34395826|sp|Q9HBH5.1|RDH14_HUMAN(RecName: Full=Retinol dehydrogenase 14; AltName: Full=Alcohol dehydrogenase PAN2; AltName: Full=Short chain dehydrogenase/reductase family 7C member 4)
TRINITY_DN66744_c3_g1		0.0692424	-3.8522	1.81083e-08	0.00399306	yes	down	222	90	11	0	18	3.89	2.05	0.25	0	0.42	2.97	0.223333
TRINITY_DN65604_c2_g3		0.154749	-2.692	1.88071e-08	0.00414714	yes	down	636	239	66	23	89	11.89	6.47	1.66	0.44	2.13	9.18	1.41								PF07172.8(GRP:Glycine rich protein family)
TRINITY_DN64144_c4_g1		0.229507	-2.12339	2.07168e-08	0.00456821	yes	down	1219	1025.29	162	270	141	34.33	42.45	6.24	7.78	5.11	38.39	6.37667
TRINITY_DN71880_c6_g1		0.191663	-2.38336	2.12834e-08	0.00469311	yes	down	1072.93	58	19	140.9	116	2.68	0.18	0.06	0.32	0.32	1.43	0.233333	KMQ89175.1(hypothetical protein RF55_11217 [Lasius niger])	GO:0016021(cellular_component:integral component of membrane)							gi|130407|sp|P10394.1|POL4_DROME(RecName: Full=Retrovirus-related Pol polyprotein from transposon 412; Includes: RecName: Full=Protease; Includes: RecName: Full=Reverse transcriptase; Includes: RecName: Full=Endonuclease)
TRINITY_DN58351_c1_g3		0.0676072	-3.88668	2.23767e-08	0.00493418	yes	down	258	30	8	10	6	6.45	1.07	0.27	0.25	0.19	3.76	0.236667	XP_015515940.1(PREDICTED: 15-hydroxyprostaglandin dehydrogenase [NAD(+)]-like [Neodiprion lecontei])	GO:0004022(molecular_function:alcohol dehydrogenase (NAD) activity)	K00069	HPGD	map05202(Transcriptional misregulation in cancer)			PF00106.22(adh_short:short chain dehydrogenase); PF13561.3(adh_short_C2:Enoyl-(Acyl carrier protein) reductase); PF08659.7(KR:KR domain)	gi|81901849|sp|Q8VCC1.1|PGDH_MOUSE(RecName: Full=15-hydroxyprostaglandin dehydrogenase [NAD(+)]; Short=15-PGDH; AltName: Full=Prostaglandin dehydrogenase 1)
TRINITY_DN65201_c3_g2		0.254174	-1.97611	2.44046e-08	0.00538126	yes	down	1857	1239	283	283	384	34.39	35.57	7.43	5.67	15.41	34.98	9.50333
TRINITY_DN70273_c1_g1		0.121388	-3.0423	2.49641e-08	0.00550461	yes	down	209.42	468.47	7	69	1	1.91	7.48	0.08	0.79	0.03	4.695	0.3
TRINITY_DN59566_c1_g2		0.0145983	-6.09805	2.62256e-08	0.00578274	yes	down	70	0	0	1	0	2.52	0	0	0.03	0	1.26	0.01
TRINITY_DN52755_c2_g1		0.176991	-2.49825	2.62474e-08	0.00578752	yes	down	572	524	70	108	31	20.57	28.04	3.48	3.97	1.44	24.305	2.96333
TRINITY_DN59823_c2_g2		0.0671985	-3.89543	2.6392e-08	0.00581938	yes	down	174.49	132.01	10	12	0	2.5	2.83	0.21	0.2	0	2.665	0.136667	XP_015599438.1(PREDICTED: uncharacterized protein LOC107269745 isoform X1 [Cephus cinctus])	GO:0008061(molecular_function:chitin binding); GO:0006030(biological_process:chitin metabolic process); GO:0005576(cellular_component:extracellular region)						PF01607.21(CBM_14:Chitin binding Peritrophin-A domain)
TRINITY_DN55390_c2_g1		0.00496632	-7.65361	3.09924e-08	0.00683373	yes	down	35	20	0	0	0	0.07	0.06	0	0	0	0.065	0	XP_019623589.1(PREDICTED: uncharacterized protein LOC109469506 isoform X1 [Branchiostoma belcheri])		K14462	APOB	map04977(Vitamin digestion and absorption); map04975(Fat digestion and absorption)			PF12491.5(ApoB100_C:Apolipoprotein B100 C terminal)	gi|300669605|sp|P04114.2|APOB_HUMAN(RecName: Full=Apolipoprotein B-100; Short=Apo B-100; Contains: RecName: Full=Apolipoprotein B-48; Short=Apo B-48; Flags: Precursor)
TRINITY_DN67471_c1_g11		0.051065	-4.29152	3.48542e-08	0.0076852	yes	down	186	8	8	4	0	3.12	0.19	0.18	0.07	0	1.655	0.0833333
TRINITY_DN66978_c2_g1		0.152558	-2.71257	3.81158e-08	0.00840434	yes	down	593	202	31	90	13	6.53	2.56	0.54	0.93	0.18	4.545	0.55	XP_012266628.1(UDP-glucuronosyltransferase 2B15-like [Athalia rosae])		K00699	UGT	map05204(Chemical carcinogenesis); map00983(Drug metabolism - other enzymes); map00982(Drug metabolism - cytochrome P450); map00980(Metabolism of xenobiotics by cytochrome P450); map00040(Pentose and glucuronate interconversions); map00860(Porphyrin and chlorophyll metabolism); map00053(Ascorbate and aldarate metabolism); map00830(Retinol metabolism); map00140(Steroid hormone biosynthesis)			PF00201.15(UDPGT:UDP-glucoronosyl and UDP-glucosyl transferase)	gi|41019544|sp|Q90158.2|UDPE_NPVCD(RecName: Full=Ecdysteroid UDP-glucosyltransferase; Flags: Precursor)
TRINITY_DN60980_c1_g2		0.0904836	-3.4662	3.83244e-08	0.00845031	yes	down	237	166	12	15	16	1.67	1.67	0.11	0.11	0.14	1.67	0.12	XP_012265501.1(putative fatty acyl-CoA reductase CG5065 isoform X1 [Athalia rosae])		K13356	FAR	map04146(Peroxisome); map04212(Longevity regulating pathway - worm)			PF07993.9(NAD_binding_4:Male sterility protein); PF03015.16(Sterile:Male sterility protein)	gi|238064958|sp|A1ZAI5.1|FACR1_DROME(RecName: Full=Putative fatty acyl-CoA reductase CG5065)
TRINITY_DN65384_c0_g7		0.225854	-2.14653	3.91887e-08	0.00864079	yes	down	1144	706	96	64	406	14.21	11.76	1.74	0.9	6.74	12.985	3.12667	XP_015606662.1(PREDICTED: very-long-chain 3-oxoacyl-CoA reductase-like [Cephus cinctus])		K10251	HSD17B12, KAR, IFA38	map00140(Steroid hormone biosynthesis); map01040(Biosynthesis of unsaturated fatty acids); map00062(Fatty acid elongation)			PF00106.22(adh_short:short chain dehydrogenase); PF13561.3(adh_short_C2:Enoyl-(Acyl carrier protein) reductase); PF08659.7(KR:KR domain); PF01370.18(Epimerase:NAD dependent epimerase/dehydratase family)	gi|114149275|sp|Q28IU1.1|DHB12_XENTR(RecName: Full=Very-long-chain 3-oxoacyl-CoA reductase; AltName: Full=17-beta-hydroxysteroid dehydrogenase 12; Short=17-beta-HSD 12; AltName: Full=3-ketoacyl-CoA reductase; Short=KAR; AltName: Full=Estradiol 17-beta-dehydrogenase 12)
TRINITY_DN51998_c1_g1		0.00514419	-7.60284	4.11138e-08	0.00906523	yes	down	0	63	0	0	0	0	29.46	0	0	0	14.73	0
TRINITY_DN70955_c15_g2		0.269519	-1.89154	5.43773e-08	0.0119896	yes	down	1321	2253	264	442	341	3.26	8.11	0.86	1.15	1.17	5.685	1.06	XP_015597280.1(PREDICTED: myosin heavy chain, muscle isoform X1 [Cephus cinctus])		K10352;K17751	MYH;MYH6_7	map05416(Viral myocarditis); map04530(Tight junction); map04261(Adrenergic signaling in cardiomyocytes); map04260(Cardiac muscle contraction)			PF01576.16(Myosin_tail_1:Myosin tail); PF00063.18(Myosin_head:Myosin head (motor domain)); PF04582.9(Reo_sigmaC:Reovirus sigma C capsid protein); PF00769.16(ERM:Ezrin/radixin/moesin family); PF00612.24(IQ:IQ calmodulin-binding motif); PF05335.10(DUF745:Protein of unknown function (DUF745))	gi|110825729|sp|P05661.4|MYSA_DROME(RecName: Full=Myosin heavy chain, muscle)
TRINITY_DN52827_c3_g4		0.0623379	-4.00375	5.45193e-08	0.0120209	yes	down	181	55	4	7	7	1.11	0.48	0.03	0.04	0.05	0.795	0.04	KYN42405.1(Major royal jelly protein 1 [Trachymyrmex septentrionalis])								gi|20138892|sp|O77061.1|MRJP2_APIME(RecName: Full=Major royal jelly protein 2; Short=MRJP-2; AltName: Full=Bee-milk protein; Flags: Precursor)
TRINITY_DN71871_c4_g1		0.0815347	-3.61644	5.86588e-08	0.0129336	yes	down	293	16	13	8	12	13.68	1.12	0.91	0.38	0.68	7.4	0.656667
TRINITY_DN57868_c3_g1		0.117076	-3.09449	6.2623e-08	0.0138076	yes	down	366	150	26	33	10	3.64	2.13	0.34	0.34	0.13	2.885	0.27	XP_017893279.1(PREDICTED: protein takeout-like [Ceratina calcarata])
TRINITY_DN49021_c0_g1		0.00528374	-7.56423	6.29848e-08	0.0138873	yes	down	25	29	0	0	0	0.16	0.25	0	0	0	0.205	0
TRINITY_DN53829_c6_g2		0.2486	-2.0081	6.40683e-08	0.0141261	yes	down	1727	568	194	189	352	7.54	3.52	1.12	0.85	1.94	5.53	1.30333	XP_012269540.1(cytochrome P450 315a1, mitochondrial [Athalia rosae])	GO:0020037(molecular_function:heme binding); GO:0005506(molecular_function:iron ion binding); GO:0016705(molecular_function:oxidoreductase activity, acting on paired donors, with incorporation or reduction of molecular oxygen); GO:0020037(molecular_function:heme binding); GO:0005506(molecular_function:iron ion binding); GO:0016705(molecular_function:oxidoreductase activity, acting on paired donor…	K10722	SAD, CYP315A1	map00981(Insect hormone biosynthesis)			PF00067.19(p450:Cytochrome P450)	gi|11386662|sp|Q9VGH1.1|CP315_DROME(RecName: Full=Cytochrome P450 315a1, mitochondrial; AltName: Full=CYPCCCXVA1; AltName: Full=Protein shadow; Flags: Precursor)
TRINITY_DN59553_c2_g1		0.0672744	-3.8938	6.44634e-08	0.0142131	yes	down	102	184	1	16	2	2.51	8.05	0.06	1.42	1.07	5.28	0.85
TRINITY_DN19433_c0_g1		0.0235347	-5.40907	6.50031e-08	0.0143321	yes	down	10	88	0	2	0	0.18	2.28	0	0.04	0	1.23	0.0133333	XP_012270036.1(trypsin [Orussus abietinus])							PF00089.23(Trypsin:Trypsin); PF13365.3(Trypsin_2:Trypsin-like peptidase domain)	gi|136424|sp|P00765.1|TRYP_ASTAS(RecName: Full=Trypsin-1; AltName: Full=Trypsin I)
TRINITY_DN53118_c2_g2		0.00531545	-7.55559	7.04172e-08	0.0155257	yes	down	34	17	0	0	0	0.53	0.38	0	0	0	0.455	0
TRINITY_DN71599_c1_g4		0.283176	-1.82023	7.23831e-08	0.0159591	yes	down	2364	1504	239	878	2	75.86	71.37	10.54	28.83	0.08	73.615	13.15
TRINITY_DN66443_c2_g1		0.297838	-1.7474	7.66297e-08	0.0168953	yes	down	2179.19	2761.01	577	550	531.43	140.63	296.28	55.57	37.62	47.34	218.455	46.8433	XP_012263514.1(actin-5, muscle-specific-like [Athalia rosae])	GO:0005524(molecular_function:ATP binding); GO:0005524(molecular_function:ATP binding)	K05692	ACTB_G1	map05164(Influenza A); map04390(Hippo signaling pathway); map04391(Hippo signaling pathway - fly); map04015(Rap1 signaling pathway); map04210(Apoptosis); map04810(Regulation of actin cytoskeleton); map04921(Oxytocin signaling pathway); map05131(Shigellosis); map05130(Pathogenic Escherichia coli infection); map05132(Salmonella infection); map04530(Tight junction); map04745(Phototransduction - fly)…			PF00022.16(Actin:Actin)	gi|1168325|sp|P45887.1|ACT5_BACDO(RecName: Full=Actin-5, muscle-specific; Flags: Precursor)
TRINITY_DN70835_c3_g2		0.092643	-3.43217	7.99807e-08	0.017634	yes	down	332.24	13	20	11	10	9.72	0.56	0.8	0.33	0.38	5.14	0.503333
TRINITY_DN67810_c0_g6		0.00541205	-7.52961	8.18199e-08	0.0180394	yes	down	20	34	0	0	0	0.26	0.65	0	0	0	0.455	0	ABU93623.1(FCP, partial [Elysia chlorotica])	GO:0018298(biological_process:protein-chromophore linkage); GO:0016021(cellular_component:integral component of membrane)	K08910	LHCA4				PF00504.18(Chloroa_b-bind:Chlorophyll A-B binding protein)	gi|2498373|sp|Q08587.1|FCPD_PHATR(RecName: Full=Fucoxanthin-chlorophyll a-c binding protein D, chloroplastic; Flags: Precursor)
TRINITY_DN62654_c4_g1		0.0463149	-4.43238	8.94932e-08	0.019731	yes	down	117	29	7	1	0	2.86	1.03	0.23	0.03	0	1.945	0.0866667	XP_015603545.1(PREDICTED: cuticle protein 19-like [Cephus cinctus])							PF00379.20(Chitin_bind_4:Insect cuticle protein)	gi|113011|sp|P26967.1|CU20_TENMO(RecName: Full=Adult-specific cuticular protein ACP-20; Flags: Precursor)
TRINITY_DN67484_c2_g2		0.162165	-2.62447	9.28934e-08	0.0204806	yes	down	657	108	87	47	16	35.13	9.25	6.44	1.79	0.67	22.19	2.96667
TRINITY_DN58778_c2_g1		0.281999	-1.82624	9.56996e-08	0.0210992	yes	down	1606	2183	360	423	418	78.49	160.66	24.04	25.88	29.42	119.575	26.4467
TRINITY_DN42649_c0_g2		0.00548796	-7.50951	9.80823e-08	0.0216244	yes	down	24	28	0	0	0	0.18	0.31	0	0	0	0.245	0	XP_019626026.1(PREDICTED: epididymal secretory protein E1-like [Branchiostoma belcheri])	GO:0032367(biological_process:intracellular cholesterol transport); GO:0005622(cellular_component:intracellular)	K13443	NPC2	map04142(Lysosome)			PF02221.12(E1_DerP2_DerF2:ML domain)	gi|14423831|sp|Q9Z0J0.1|NPC2_MOUSE(RecName: Full=Epididymal secretory protein E1; Short=mE1; AltName: Full=Niemann Pick type C2 protein homolog; Flags: Precursor)
TRINITY_DN61491_c4_g1		0.331277	-1.59389	9.87495e-08	0.0217714	yes	down	6656.33	6092.58	1371.8	490.66	3685.58	244.89	381.64	67.89	17.57	169.12	313.265	84.86
TRINITY_DN65191_c2_g1		0.19725	-2.3419	1.14704e-07	0.0252888	yes	down	639.9	455	82	124	29	7.3	6.38	0.97	1.07	0.32	6.84	0.786667	XP_015592818.1(PREDICTED: protein takeout-like [Cephus cinctus])							PF06585.8(JHBP:Haemolymph juvenile hormone binding protein (JHBP))	gi|34395915|sp|Q9VBV3.1|TAKT_DROME(RecName: Full=Protein takeout; Flags: Precursor)
TRINITY_DN58965_c3_g1		0.316116	-1.66148	1.16321e-07	0.0256451	yes	down	4191	2233	913	557	1065	66.87	51.41	19.58	9.1	21.62	59.14	16.7667
TRINITY_DN65712_c2_g2		0.103766	-3.2686	1.29814e-07	0.0286197	yes	down	295	102	14	26	7	3.49	1.73	0.22	0.31	0.1	2.61	0.21	XP_015517804.1(PREDICTED: endocuticle structural glycoprotein SgAbd-4-like [Neodiprion lecontei])	GO:0042302(molecular_function:structural constituent of cuticle)						PF00379.20(Chitin_bind_4:Insect cuticle protein)	gi|47605414|sp|Q7M4F4.1|CUD1_SCHGR(RecName: Full=Endocuticle structural glycoprotein SgAbd-1)
TRINITY_DN58621_c1_g1		0.176961	-2.4985	1.49417e-07	0.0329411	yes	down	547.14	335.18	52.26	73	57	7.08	5.78	0.97	1.09	0.54	6.43	0.866667	XP_015591154.1(PREDICTED: uncharacterized protein LOC107265820 [Cephus cinctus])							PF03022.13(MRJP:Major royal jelly protein)	gi|140623|sp|P09957.1|YELL_DROME(RecName: Full=Protein yellow; Flags: Precursor)
TRINITY_DN59540_c1_g1		0.0945389	-3.40295	1.61681e-07	0.0356447	yes	down	246	95	10	8	24	13.2	7.78	0.76	0.44	1.69	10.49	0.963333
TRINITY_DN67783_c6_g3		0.252156	-1.98761	1.63574e-07	0.0360619	yes	down	1542	465	186	135	347	28.23	12.33	4.59	2.53	8.1	20.28	5.07333
TRINITY_DN69612_c3_g1		0.333018	-1.58633	1.63791e-07	0.0361095	yes	down	6556.99	3639.61	714	2769.77	5	48.79	38.67	7.08	21.12	0.05	43.73	9.41667	XP_015604907.1(PREDICTED: protein takeout-like [Cephus cinctus])							PF06585.8(JHBP:Haemolymph juvenile hormone binding protein (JHBP))
TRINITY_DN52114_c1_g7		0.0840125	-3.57325	1.65506e-07	0.0364875	yes	down	112	217	23	6	0	8.94	31.63	2.54	0.48	0	20.285	1.00667	XP_012062053.1(PREDICTED: flexible cuticle protein 12-like [Atta cephalotes])	GO:0042302(molecular_function:structural constituent of cuticle); GO:0042302(molecular_function:structural constituent of cuticle); GO:0042302(molecular_function:structural constituent of cuticle); GO:0016021(cellular_component:integral component of membrane)							gi|41019142|sp|P92192.1|LCP5_DROME(RecName: Full=Larval cuticle protein 5; AltName: Full=Larval cuticle protein V; Flags: Precursor)
TRINITY_DN50892_c5_g1		0.149029	-2.74633	1.72476e-07	0.0380235	yes	down	475	169	26	68	13	5.04	2.47	0.33	0.65	0.19	3.755	0.39	XP_012270156.1(uncharacterized protein LOC105694248 [Orussus abietinus])							PF00057.15(Ldl_recept_a:Low-density lipoprotein receptor domain class A); PF01607.21(CBM_14:Chitin binding Peritrophin-A domain)
TRINITY_DN68079_c0_g2		0.050585	-4.30515	1.75415e-07	0.0386712	yes	down	6	164	4	0	5	0.04	1.57	0.04	0	0.04	0.805	0.0266667
TRINITY_DN64885_c0_g2		0.00572889	-7.44753	1.77427e-07	0.0391147	yes	down	43.76	0	0	0	0	20.57	0	0	0	0	10.285	0
TRINITY_DN78694_c0_g1		0.0913064	-3.45314	1.78365e-07	0.0393213	yes	down	249	75	4	27	1	5	2.19	0.11	0.56	0.03	3.595	0.233333	XP_015515035.1(PREDICTED: uncharacterized protein LOC107220810 [Neodiprion lecontei])	GO:0003723(molecular_function:RNA binding)						PF06585.8(JHBP:Haemolymph juvenile hormone binding protein (JHBP))
TRINITY_DN56443_c3_g1		0.177487	-2.49421	1.9652e-07	0.0433235	yes	down	634	194	20	115	30	5.77	2.48	0.3	1.08	0.45	4.125	0.61	XP_020296266.1(chymotrypsin-2-like [Pseudomyrmex gracilis])							PF00089.23(Trypsin:Trypsin); PF13365.3(Trypsin_2:Trypsin-like peptidase domain)	gi|189041716|sp|P35035.3|TRY1_ANOGA(RecName: Full=Trypsin-1; AltName: Full=Antryp1; Flags: Precursor)
TRINITY_DN62287_c4_g1		0.295863	-1.757	2.05104e-07	0.0452156	yes	down	2269	1530	401	766	2	640.22	753.12	170.24	221.32	0.8	696.67	130.787
TRINITY_DN57297_c8_g1		0.186714	-2.4211	2.08458e-07	0.0459545	yes	down	462	500	37	112	43	3.95	6.11	0.42	0.98	0.47	5.03	0.623333
TRINITY_DN69614_c4_g4		0.137728	-2.86011	2.13046e-07	0.0469655	yes	down	416	135	17	37	40	2.3	0.96	0.12	0.18	0.26	1.63	0.186667	NP_001165993.1(cytochrome P450 4G44 [Nasonia vitripennis])	GO:0020037(molecular_function:heme binding); GO:0005506(molecular_function:iron ion binding); GO:0004497(molecular_function:monooxygenase activity); GO:0016705(molecular_function:oxidoreductase activity, acting on paired donors, with incorporation or reduction of molecular oxygen); GO:0020037(molecular_function:heme binding); GO:0005506(molecular_function:iron ion binding); GO:0004497(molecular_f…	K15001	CYP4		COG2124(Q:Secondary metabolites biosynthesis, transport and catabolism )	COG2124(Cytochrome p450)	PF00067.19(p450:Cytochrome P450)	gi|11386682|sp|Q9VYY4.1|C4G15_DROME(RecName: Full=Cytochrome P450 4g15; AltName: Full=CYPIVG15)
TRINITY_DN51045_c1_g4		0.00586811	-7.41289	2.1566e-07	0.0475415	yes	down	28	19	0	0	0	0.4	0.39	0	0	0	0.395	0	XP_019639341.1(PREDICTED: complement C1q tumor necrosis factor-related protein 3-like [Branchiostoma belcheri])		K03987	C1QB	map05142(Chagas disease (American trypanosomiasis)); map05150(Staphylococcus aureus infection); map05322(Systemic lupus erythematosus); map05133(Pertussis); map04610(Complement and coagulation cascades); map05020(Prion diseases)			PF00386.18(C1q:C1q domain); PF01391.15(Collagen:Collagen triple helix repeat (20 copies))	gi|408359989|sp|P14106.2|C1QB_MOUSE(RecName: Full=Complement C1q subcomponent subunit B; Flags: Precursor)
TRINITY_DN68604_c2_g5		0.0567988	-4.138	2.16362e-07	0.0476962	yes	down	119	46.5	3	5	3	1.59	0.89	0.06	0.07	0.05	1.24	0.06	XP_011696376.1(PREDICTED: superoxide dismutase [Cu-Zn]-like [Wasmannia auropunctata])		K04565	SOD1	map04213(Longevity regulating pathway - multiple species); map04146(Peroxisome); map05016(Huntington's disease); map05014(Amyotrophic lateral sclerosis (ALS)); map05020(Prion diseases)			PF00080.17(Sod_Cu:Copper/zinc superoxide dismutase (SODC))	gi|1351080|sp|P33431.3|SODC_CAVPO(RecName: Full=Superoxide dismutase [Cu-Zn])
TRINITY_DN56135_c0_g1		89.2026	6.47901	4.57251e-64	1.00945e-58	yes	up	299	567.52	13345.1	52839.4	10107.2	36.49	113.65	2175.01	5652.08	1546.04	75.07	3124.38
TRINITY_DN61260_c0_g1		79.392	6.31092	2.67105e-62	5.89671e-57	yes	up	344.02	759.4	17468.1	55552.7	13890	36.22	130.05	2624.24	5857.28	1975.09	83.135	3485.54
TRINITY_DN52299_c0_g1		74.7222	6.22346	2.67968e-62	5.91574e-57	yes	up	542.96	1148	26533.8	79209.4	20145.5	23.71	76.33	1628.61	3557.75	1153.74	50.02	2113.37
TRINITY_DN59934_c0_g1		75.9888	6.24771	1.17109e-61	2.58533e-56	yes	up	461	729.69	16887.3	60363.2	13979.9	51.79	139.97	3051.07	7722.53	2396.81	95.88	4390.14
TRINITY_DN68254_c0_g1		78.9497	6.30286	2.52144e-61	5.56635e-56	yes	up	322.19	536.67	12675.4	45270.9	10091.2	46.49	121.06	2616.86	6844.07	2075.49	83.775	3845.47
TRINITY_DN61088_c0_g1		69.3294	6.1154	2.9762e-61	6.57025e-56	yes	up	897.92	1292	31535	99124	24030	32.59	69.78	1581.36	3680.46	1129.03	51.185	2130.28	BAN20123.1(unkown protein [Riptortus pedestris])							PF00073.17(Rhv:picornavirus capsid protein); PF00915.17(Calici_coat:Calicivirus coat protein); PF03391.12(Nepo_coat:Nepovirus coat protein, central domain)	gi|54041577|sp|P13418.2|POLS_CRPVC(RecName: Full=Structural polyprotein; Contains: RecName: Full=Capsid protein 1; AltName: Full=CP1; Contains: RecName: Full=Capsid protein 4; AltName: Full=CP4; Contains: RecName: Full=Capsid protein 2; AltName: Full=CP2; Contains: RecName: Full=Capsid protein 3; AltName: Full=CP3)
TRINITY_DN61306_c0_g1		68.4741	6.09749	1.03759e-59	2.29058e-54	yes	up	540.94	780.68	17537.7	60171.1	14262.4	90.15	218.5	4128.91	8646.32	3143.11	154.325	5306.11
TRINITY_DN61698_c0_g1		67.9095	6.08554	1.51029e-59	3.33409e-54	yes	up	541.94	788.75	19880.2	57638.9	14873.6	35.65	90.43	1996.5	4549.92	1462.4	63.04	2669.61
TRINITY_DN59907_c0_g1		67.1401	6.0691	3.65798e-59	8.07524e-54	yes	up	553.03	716.46	16047.7	56289.2	15517.9	82.16	154.34	2970.65	7382.77	2750.59	118.25	4368
TRINITY_DN59030_c1_g1		63.9398	5.99864	5.07052e-59	1.11935e-53	yes	up	782.71	903.2	22338.9	71143.1	18313	95.96	183.76	4094.51	9200.04	3121.49	139.86	5472.01								PF00910.19(RNA_helicase:RNA helicase)
TRINITY_DN54714_c0_g1		69.5331	6.11963	9.09285e-59	2.00729e-53	yes	up	341	583	13099	40916.8	11031	28.23	51.38	1091.31	2402.97	836.3	39.805	1443.53
TRINITY_DN59400_c0_g1		62.4673	5.96503	1.69643e-58	3.74493e-53	yes	up	712.8	989.86	23686.4	67630	17935	42.27	101.66	2241.92	5598.88	1671.21	71.965	3170.67	BAN20123.1(unkown protein [Riptortus pedestris])							PF00073.17(Rhv:picornavirus capsid protein)
TRINITY_DN62470_c0_g1		66.0821	6.04619	2.96809e-58	6.55214e-53	yes	up	420.69	672.03	14559.5	46990.8	11521.5	56.02	123.5	2560.95	6042.09	1847.34	89.76	3483.46
TRINITY_DN66334_c0_g1		66.6494	6.05852	4.00113e-58	8.83258e-53	yes	up	402.5	589.83	13013.5	43421.3	10930.6	76.55	193.95	3537.48	8101.85	2769.29	135.25	4802.87
TRINITY_DN51137_c0_g1		71.7812	6.16553	9.18385e-58	2.02734e-52	yes	up	194.08	405	8268	27896	6499	52.32	190.1	3460.86	8158.73	2559.01	121.21	4726.2	BAN20123.1(unkown protein [Riptortus pedestris])							PF00073.17(Rhv:picornavirus capsid protein); PF00915.17(Calici_coat:Calicivirus coat protein)	gi|400814|sp|P31788.1|POLG_HAVSC(RecName: Full=Genome polyprotein; Contains: RecName: Full=Protein VP0; AltName: Full=VP4-VP2; Contains: RecName: Full=Protein VP4; AltName: Full=P1A; AltName: Full=Virion protein 4; Contains: RecName: Full=Protein VP2; AltName: Full=P1B; AltName: Full=Virion protein 2; Contains: RecName: Full=Protein VP3; AltName: Full=P1C; AltName: Full=Virion protein 3; Contains…
TRINITY_DN59296_c0_g1		67.9364	6.08611	2.28303e-57	5.03979e-52	yes	up	276.37	449.29	9293.03	32840.3	7470.59	39.67	105.7	2013.8	4957.71	1503.88	72.685	2825.13
TRINITY_DN54251_c0_g3		54.4651	5.76726	2.76235e-56	6.09786e-51	yes	up	1022.08	1291.38	27464.2	79856.9	23575.1	65.18	127.91	2440.56	5105.28	1970.16	96.545	3172								PF00910.19(RNA_helicase:RNA helicase)
TRINITY_DN67772_c1_g1		51.586	5.68891	3.18998e-56	7.04181e-51	yes	up	2176.68	2371.49	52588.3	147849	46801.3	114.73	206.28	4110.24	8125.66	3359.46	160.505	5198.45
TRINITY_DN68085_c1_g1		63.6464	5.99201	4.45038e-56	9.82408e-51	yes	up	310.6	434.61	9190.79	31681.4	7411.31	67.48	164.32	3081.96	6273.07	2257.51	115.9	3870.85
TRINITY_DN62850_c1_g1		57.3087	5.84068	9.49549e-56	2.09609e-50	yes	up	583.32	708.51	13657.7	49932.8	12720.5	77.97	155.44	2627.23	6851.11	2290.01	116.705	3922.78
TRINITY_DN64609_c0_g1		71.309	6.15601	1.17922e-55	2.60308e-50	yes	up	154.81	213.33	4372.04	18562.5	3504.87	25.81	55.59	1082.86	2997.98	781.13	40.7	1620.66
TRINITY_DN64464_c0_g1		51.283	5.68041	1.79058e-55	3.9526e-50	yes	up	1460.55	1504.56	31964.3	97218.9	31769.4	117.95	193.26	3611.04	7813.28	3373.71	155.605	4932.68
TRINITY_DN53654_c1_g7		102.562	6.68035	4.1924e-55	9.25444e-50	yes	up	25	82.5	1892.25	7151.51	1681.1	14.03	84.03	1601.29	4126.08	1357.88	49.03	2361.75
TRINITY_DN68268_c2_g1		69.5322	6.11961	9.12714e-55	2.01474e-49	yes	up	182	151.04	4752.43	15813.3	3938.01	101.4	152.46	3989.97	9058.58	3156.64	126.93	5401.73
TRINITY_DN67624_c0_g1		46.387	5.53565	1.3334e-54	2.94336e-49	yes	up	3916.48	3291.76	73679.8	208974	79705.4	286.75	357.88	7344.17	11881.7	7578.85	322.315	8934.91								PF00548.17(Peptidase_C3:3C cysteine protease (picornain 3C))
TRINITY_DN56582_c0_g1		74.4254	6.21772	6.08436e-54	1.34306e-48	yes	up	105.06	133.06	3411.59	11761.1	3106.56	15.25	29.71	677.46	1627.93	569.51	22.48	958.3
TRINITY_DN68254_c0_g2		54.3833	5.76509	7.82284e-54	1.7268e-48	yes	up	541	459	11002.3	37311.4	9084.5	18.85	23.75	528.64	1330.03	409.26	21.3	755.977	BAN20123.1(unkown protein [Riptortus pedestris])
TRINITY_DN61034_c1_g1		71.0808	6.15139	4.14869e-52	9.15773e-47	yes	up	89.47	124	2855.66	10204.3	2414.02	21.72	52.01	1041.83	2536.06	824.29	36.865	1467.39
TRINITY_DN64716_c1_g1		43.2567	5.43485	4.32577e-52	9.54858e-47	yes	up	1656.4	1583.07	39859.8	82657.7	27613.7	62.56	127.2	2574.19	5165.67	1905.74	94.88	3215.2	BAN20123.1(unkown protein [Riptortus pedestris])							PF08762.7(CRPV_capsid:CRPV capsid protein like)
TRINITY_DN65930_c1_g1		44.8552	5.4872	5.79639e-51	1.27947e-45	yes	up	831.87	645.49	14127.7	42442.1	15354.3	144.3	188.67	3669.72	7593.46	3707.52	166.485	4990.23
TRINITY_DN65013_c0_g1		37.1019	5.21342	9.03513e-51	1.99437e-45	yes	up	9257.16	6816.73	156425	336366	173558	476.36	549.22	10796.2	17272.6	11593.5	512.79	13220.8	AKC57283.1(polyprotein, partial [Bemisia tabaci])	GO:0003723(molecular_function:RNA binding); GO:0003968(molecular_function:RNA-directed RNA polymerase activity); GO:0006351(biological_process:transcription, DNA-templated); GO:0003723(molecular_function:RNA binding); GO:0003968(molecular_function:RNA-directed RNA polymerase activity); GO:0006351(biological_process:transcription, DNA-templated); GO:0004197(molecular_function:cysteine-type endopep…						PF00680.17(RdRP_1:RNA dependent RNA polymerase)	gi|81968429|sp|Q9DSN9.1|POLN_ABPVR(RecName: Full=Replicase polyprotein)
TRINITY_DN69867_c0_g3		38.4816	5.2661	5.19495e-50	1.1467e-44	yes	up	2362.39	1574.77	34405.2	92359.1	41832.8	177.87	186.02	3731.56	7111.58	4200.63	181.945	5014.59	AKC57283.1(polyprotein, partial [Bemisia tabaci])	GO:0003723(molecular_function:RNA binding); GO:0003968(molecular_function:RNA-directed RNA polymerase activity); GO:0006351(biological_process:transcription, DNA-templated); GO:0003723(molecular_function:RNA binding); GO:0003968(molecular_function:RNA-directed RNA polymerase activity); GO:0006351(biological_process:transcription, DNA-templated)
TRINITY_DN69410_c0_g1		40.4184	5.33694	9.86735e-50	2.17805e-44	yes	up	1139.96	955.08	17712.5	54596.8	18860.5	156.7	212.71	3474.24	7354.13	3427.27	184.705	4751.88
TRINITY_DN65852_c0_g1		54.5651	5.76991	1.00398e-49	2.21611e-44	yes	up	189.59	176.65	4504.72	12519.1	4380.78	103.26	148.71	3281.21	6758.97	3075.04	125.985	4371.74
TRINITY_DN68001_c0_g3		487.392	8.92894	1.01083e-49	2.23121e-44	yes	up	2.77	1.98	86.58	2185.64	109.74	1.52	1.97	71.69	1233.55	86.69	1.745	463.977
TRINITY_DN61339_c0_g1		39.2497	5.29461	1.18515e-49	2.61598e-44	yes	up	1466.92	1079.67	22781	62083.6	24758.6	182.96	226.86	4269.84	8280.86	4222.38	204.91	5591.03
TRINITY_DN66412_c1_g1		45.1649	5.49713	1.87541e-49	4.13957e-44	yes	up	489.16	395.91	8640.39	25886.6	8505.96	160.82	226.51	4106.54	8465.34	3786.01	193.665	5452.63
TRINITY_DN69202_c1_g1		37.1332	5.21464	3.37316e-49	7.44551e-44	yes	up	2180.22	1553.52	37955.5	76945.2	40667.1	128.77	146.59	3527.65	5707.38	3591.29	137.68	4275.44								PF00680.17(RdRP_1:RNA dependent RNA polymerase)	gi|73921759|sp|Q91PP5.1|POLG_RTSVT(RecName: Full=Genome polyprotein; Contains: RecName: Full=Putative leader protein; Contains: RecName: Full=Capsid protein 1; Short=CP-1; AltName: Full=22.5 kDa protein; AltName: Full=Coat protein 1; Contains: RecName: Full=Capsid protein 2; Short=CP-2; AltName: Full=26 kDa protein; AltName: Full=Coat protein 2; Contains: RecName: Full=Capsid protein 3; Short=CP-…
TRINITY_DN65554_c0_g2		41.8378	5.38673	2.01465e-48	4.44687e-43	yes	up	613	433	11222	28431.2	7502	25.51	27.03	649.79	1210.26	405.97	26.27	755.34
TRINITY_DN61029_c0_g1		36.1594	5.1763	2.09063e-48	4.61457e-43	yes	up	1855.16	1306.89	29518.3	63815.6	35392.8	361.59	380.91	7832.62	12506.2	8806.79	371.25	9715.2	AKC57283.1(polyprotein, partial [Bemisia tabaci])	GO:0003723(molecular_function:RNA binding); GO:0003968(molecular_function:RNA-directed RNA polymerase activity); GO:0006351(biological_process:transcription, DNA-templated)
TRINITY_DN64592_c2_g1		37.5313	5.23002	2.33163e-48	5.14649e-43	yes	up	1320.87	908.31	20591.7	48370.1	24821	447.08	542.1	10490.2	16764.2	11928.5	494.59	13061								PF00680.17(RdRP_1:RNA dependent RNA polymerase)	gi|130487|sp|P04936.3|POLG_HRV2(RecName: Full=Genome polyprotein; Contains: RecName: Full=P3; Contains: RecName: Full=Protein 3AB; Contains: RecName: Full=P2; Contains: RecName: Full=P1; Contains: RecName: Full=Capsid protein VP0; AltName: Full=VP4-VP2; Contains: RecName: Full=Capsid protein VP4; AltName: Full=P1A; AltName: Full=Virion protein 4; Contains: RecName: Full=Capsid protein VP2; AltNam…
TRINITY_DN65554_c0_g1		64.0817	6.00184	2.87576e-48	6.3475e-43	yes	up	78	90.31	2108.45	7318.9	1701	30.6	64.81	1241.92	2932.38	952.35	47.705	1708.88
TRINITY_DN64090_c0_g1		41.7559	5.38391	5.34028e-48	1.17872e-42	yes	up	505	438	10013.5	23898	8633	110.48	161.57	3216.78	5322.28	2550.86	136.025	3696.64
TRINITY_DN61449_c0_g1		32.8495	5.0378	8.67428e-48	1.9146e-42	yes	up	5463.42	3598.74	79332.7	162441	96614.8	399.37	445.01	8736.34	12423.8	9665.22	422.19	10275.1								PF00680.17(RdRP_1:RNA dependent RNA polymerase)	gi|50403733|sp|P29150.2|POL1_TORVR(RecName: Full=RNA1 polyprotein; AltName: Full=P1; Contains: RecName: Full=Protein X1; Contains: RecName: Full=Protein X2; Contains: RecName: Full=Putative ATP-dependent helicase; AltName: Full=Membrane-binding protein; AltName: Full=NTP-binding protein; Short=NTB; Contains: RecName: Full=Viral genome-linked protein; AltName: Full=VPg; Contains: RecName: Full=Pic…
TRINITY_DN53598_c0_g2		36.5267	5.19088	1.19886e-47	2.64613e-42	yes	up	1318.54	779.83	18853.2	45254.9	22418.6	196.57	193.5	4179.5	6904.52	4610.06	195.035	5231.36	AKC57283.1(polyprotein, partial [Bemisia tabaci])	GO:0003723(molecular_function:RNA binding); GO:0003968(molecular_function:RNA-directed RNA polymerase activity); GO:0006351(biological_process:transcription, DNA-templated)						PF00680.17(RdRP_1:RNA dependent RNA polymerase)	gi|73921758|sp|Q83034.1|POLG_RTSVA(RecName: Full=Genome polyprotein; Contains: RecName: Full=Putative leader protein; Contains: RecName: Full=Capsid protein 1; Short=CP-1; AltName: Full=22.5 kDa protein; AltName: Full=Coat protein 1; Contains: RecName: Full=Capsid protein 2; Short=CP-2; AltName: Full=26 kDa protein; AltName: Full=Coat protein 2; Contains: RecName: Full=Capsid protein 3; Short=CP-…
TRINITY_DN69867_c0_g1		34.9069	5.12544	1.41212e-47	3.11683e-42	yes	up	1578.51	1472.11	33227.1	53077.3	32361.6	59.33	81.56	1708.55	2017.05	1557.23	70.445	1760.94	AKC57283.1(polyprotein, partial [Bemisia tabaci])	GO:0003723(molecular_function:RNA binding); GO:0003968(molecular_function:RNA-directed RNA polymerase activity); GO:0006351(biological_process:transcription, DNA-templated); GO:0004197(molecular_function:cysteine-type endopeptidase activity); GO:0003723(molecular_function:RNA binding); GO:0003968(molecular_function:RNA-directed RNA polymerase activity); GO:0006351(biological_process:transcription…						PF00680.17(RdRP_1:RNA dependent RNA polymerase)	gi|81971654|sp|Q9IJX4.1|POLN_CRPVC(RecName: Full=Replicase polyprotein; Contains: RecName: Full=Protein 1A; AltName: Full=CrPV-1A; Contains: RecName: Full=Protein 2A; Contains: RecName: Full=Protein 2B; Contains: RecName: Full=Protein 2C; Contains: RecName: Full=Protein 3A; Contains: RecName: Full=Protein 3B; Contains: RecName: Full=3C-like protease; Contains: RecName: Full=RNA-directed RNA polym…
TRINITY_DN68889_c0_g1		32.3928	5.0176	2.12325e-47	4.68641e-42	yes	up	4924.42	3254.29	70839.1	146481	82671.8	336.3	341.37	6531.03	9509.15	7062.83	338.835	7701	AKC57285.1(polyprotein, partial [Bemisia tabaci])	GO:0004197(molecular_function:cysteine-type endopeptidase activity); GO:0003723(molecular_function:RNA binding); GO:0003968(molecular_function:RNA-directed RNA polymerase activity); GO:0006351(biological_process:transcription, DNA-templated)						PF00680.17(RdRP_1:RNA dependent RNA polymerase)	gi|73921758|sp|Q83034.1|POLG_RTSVA(RecName: Full=Genome polyprotein; Contains: RecName: Full=Putative leader protein; Contains: RecName: Full=Capsid protein 1; Short=CP-1; AltName: Full=22.5 kDa protein; AltName: Full=Coat protein 1; Contains: RecName: Full=Capsid protein 2; Short=CP-2; AltName: Full=26 kDa protein; AltName: Full=Coat protein 2; Contains: RecName: Full=Capsid protein 3; Short=CP-…
TRINITY_DN63673_c1_g1		34.9626	5.12774	7.84401e-47	1.73131e-41	yes	up	1354.74	834.63	17628.4	46273.5	21984.3	195.85	200.32	3786.03	6845.19	4377.05	198.085	5002.76	AKC57283.1(polyprotein, partial [Bemisia tabaci])	GO:0003723(molecular_function:RNA binding); GO:0003968(molecular_function:RNA-directed RNA polymerase activity); GO:0006351(biological_process:transcription, DNA-templated); GO:0003723(molecular_function:RNA binding); GO:0003968(molecular_function:RNA-directed RNA polymerase activity); GO:0006351(biological_process:transcription, DNA-templated)						PF00680.17(RdRP_1:RNA dependent RNA polymerase)	gi|81971654|sp|Q9IJX4.1|POLN_CRPVC(RecName: Full=Replicase polyprotein; Contains: RecName: Full=Protein 1A; AltName: Full=CrPV-1A; Contains: RecName: Full=Protein 2A; Contains: RecName: Full=Protein 2B; Contains: RecName: Full=Protein 2C; Contains: RecName: Full=Protein 3A; Contains: RecName: Full=Protein 3B; Contains: RecName: Full=3C-like protease; Contains: RecName: Full=RNA-directed RNA polym…
TRINITY_DN61697_c3_g1		40.312	5.33314	8.73119e-47	1.92712e-41	yes	up	423.67	398.26	7281.17	19197.4	9857.17	133.22	203.76	3197.14	6038.78	4159.33	168.49	4465.08	AKC57285.1(polyprotein, partial [Bemisia tabaci])	GO:0004197(molecular_function:cysteine-type endopeptidase activity); GO:0003723(molecular_function:RNA binding); GO:0003968(molecular_function:RNA-directed RNA polymerase activity); GO:0006351(biological_process:transcription, DNA-templated)							gi|73921759|sp|Q91PP5.1|POLG_RTSVT(RecName: Full=Genome polyprotein; Contains: RecName: Full=Putative leader protein; Contains: RecName: Full=Capsid protein 1; Short=CP-1; AltName: Full=22.5 kDa protein; AltName: Full=Coat protein 1; Contains: RecName: Full=Capsid protein 2; Short=CP-2; AltName: Full=26 kDa protein; AltName: Full=Coat protein 2; Contains: RecName: Full=Capsid protein 3; Short=CP-…
TRINITY_DN58243_c0_g2		65.2417	6.02772	2.25145e-46	4.9693e-41	yes	up	62	57	1660.07	5286.44	1183.43	40.77	68.53	1645.28	3582.6	1124.07	54.65	2117.32	BAN20123.1(unkown protein [Riptortus pedestris])							PF00073.17(Rhv:picornavirus capsid protein)
TRINITY_DN61697_c0_g1		37.3623	5.22351	4.68129e-46	1.03323e-40	yes	up	589.51	463.39	9834.52	21982.9	12116.1	217.97	303.7	5474.83	8324.2	6375.85	260.835	6724.96
TRINITY_DN68001_c0_g2		4994.83	12.2862	6.36079e-46	1.40392e-40	yes	up	0	0	67.65	1250.6	71.13	0	0	39.07	491.22	38.86	0	189.717								PF00548.17(Peptidase_C3:3C cysteine protease (picornain 3C))
TRINITY_DN67565_c0_g1		28.8363	4.84981	4.28168e-45	9.45023e-40	yes	up	5497.13	2891.7	64029.4	142211	68595.5	306.49	385.82	6800.83	11124.9	7102	346.155	8342.58	AKC57285.1(polyprotein, partial [Bemisia tabaci])	GO:0004197(molecular_function:cysteine-type endopeptidase activity); GO:0003723(molecular_function:RNA binding); GO:0003968(molecular_function:RNA-directed RNA polymerase activity); GO:0006351(biological_process:transcription, DNA-templated); GO:0003723(molecular_function:RNA binding); GO:0003968(molecular_function:RNA-directed RNA polymerase activity); GO:0006351(biological_process:transcription…						PF00680.17(RdRP_1:RNA dependent RNA polymerase)	gi|73921759|sp|Q91PP5.1|POLG_RTSVT(RecName: Full=Genome polyprotein; Contains: RecName: Full=Putative leader protein; Contains: RecName: Full=Capsid protein 1; Short=CP-1; AltName: Full=22.5 kDa protein; AltName: Full=Coat protein 1; Contains: RecName: Full=Capsid protein 2; Short=CP-2; AltName: Full=26 kDa protein; AltName: Full=Coat protein 2; Contains: RecName: Full=Capsid protein 3; Short=CP-…
TRINITY_DN67912_c0_g1		36.4181	5.18658	2.32162e-44	5.1241e-39	yes	up	436.69	293.59	5685.54	17860.2	5244.45	81.1	91.83	1552.8	3334.86	1330.66	86.465	2072.77
TRINITY_DN65913_c0_g1		43.2347	5.43412	1.64142e-43	3.6228e-38	yes	up	158.85	143.78	3037.9	8243.02	2721.82	28.25	43.17	807.28	1500.21	672.79	35.71	993.427
TRINITY_DN66214_c0_g1		40.8259	5.35141	8.66948e-43	1.91344e-37	yes	up	190.46	135.11	2866.67	8251.33	3543.47	45.74	59.07	1055.06	2007.93	1196.37	52.405	1419.79
TRINITY_DN54017_c0_g1		112.386	6.81232	1.41733e-42	3.12818e-37	yes	up	15.2	13.14	703.5	2132.58	540.55	9.12	14.35	636.21	1316.34	467.39	11.735	806.647
TRINITY_DN63593_c0_g1		37.5518	5.23081	1.47449e-42	3.25431e-37	yes	up	256.45	176.15	3888.74	9083.26	5420.7	57.24	67.54	1303.08	2075.86	1696.99	62.39	1691.98	AKC57283.1(polyprotein, partial [Bemisia tabaci])	GO:0003723(molecular_function:RNA binding); GO:0003968(molecular_function:RNA-directed RNA polymerase activity); GO:0006351(biological_process:transcription, DNA-templated)						PF00680.17(RdRP_1:RNA dependent RNA polymerase)	gi|50403733|sp|P29150.2|POL1_TORVR(RecName: Full=RNA1 polyprotein; AltName: Full=P1; Contains: RecName: Full=Protein X1; Contains: RecName: Full=Protein X2; Contains: RecName: Full=Putative ATP-dependent helicase; AltName: Full=Membrane-binding protein; AltName: Full=NTP-binding protein; Short=NTB; Contains: RecName: Full=Viral genome-linked protein; AltName: Full=VPg; Contains: RecName: Full=Pic…
TRINITY_DN60515_c0_g1		36.1523	5.17601	3.74021e-42	8.25491e-37	yes	up	284.96	180.26	3723.14	11277.1	3271.55	80.4	88.73	1580.59	3258.28	1304.46	84.565	2047.78	ADV40133.1(RNA-dependent RNA polymerase, partial [Latrodectus hesperus])	GO:0003723(molecular_function:RNA binding); GO:0003968(molecular_function:RNA-directed RNA polymerase activity); GO:0006351(biological_process:transcription, DNA-templated)
TRINITY_DN68001_c0_g1		174.832	7.44983	4.80584e-42	1.06068e-36	yes	up	8.07	5.32	404.04	1713.76	377.16	3.4	3.22	253.24	734.45	224.72	3.31	404.137
TRINITY_DN66412_c1_g2		27.7953	4.79677	1.58632e-41	3.50109e-36	yes	up	1046.75	737	14180.4	27582.4	13716	75.99	83.69	1479.75	2046.95	1325.6	79.84	1617.43
TRINITY_DN68085_c0_g1		54.0754	5.7569	1.00569e-39	2.2196e-34	yes	up	47	38.71	905.47	3299.43	644.11	34	51.41	986.6	2464.21	674.36	42.705	1375.06
TRINITY_DN62368_c1_g1		23.7045	4.56709	3.29775e-39	7.27823e-34	yes	up	1843.07	610.03	16945.6	32108.1	19909.1	133.28	106.49	2301.71	3615.31	3064.34	119.885	2993.79	AKC57283.1(polyprotein, partial [Bemisia tabaci])	GO:0003723(molecular_function:RNA binding); GO:0003968(molecular_function:RNA-directed RNA polymerase activity); GO:0006351(biological_process:transcription, DNA-templated); GO:0003723(molecular_function:RNA binding); GO:0003968(molecular_function:RNA-directed RNA polymerase activity); GO:0006351(biological_process:transcription, DNA-templated); GO:0004197(molecular_function:cysteine-type endopep…						PF00680.17(RdRP_1:RNA dependent RNA polymerase)	gi|81971654|sp|Q9IJX4.1|POLN_CRPVC(RecName: Full=Replicase polyprotein; Contains: RecName: Full=Protein 1A; AltName: Full=CrPV-1A; Contains: RecName: Full=Protein 2A; Contains: RecName: Full=Protein 2B; Contains: RecName: Full=Protein 2C; Contains: RecName: Full=Protein 3A; Contains: RecName: Full=Protein 3B; Contains: RecName: Full=3C-like protease; Contains: RecName: Full=RNA-directed RNA polym…
TRINITY_DN62850_c1_g2		56.8269	5.8285	4.72182e-39	1.04212e-33	yes	up	40.15	34.32	893.52	2786.26	834.88	28.35	44.45	950.46	2030.2	852.77	36.4	1277.81
TRINITY_DN67209_c0_g1		21.7452	4.44262	4.92621e-39	1.08722e-33	yes	up	3567.8	1964.47	43459.2	56135.5	41019.9	225.55	264.78	4306.04	2008.59	4282.27	245.165	3532.3								PF00548.17(Peptidase_C3:3C cysteine protease (picornain 3C))
TRINITY_DN54251_c0_g1		21.1156	4.40024	7.34479e-36	1.62099e-30	yes	up	1227	338	9732.23	21671	6379	24.29	9.71	260.37	439.12	161.22	17	286.903
TRINITY_DN53598_c0_g1		97.6707	6.60985	2.41813e-31	5.33676e-26	yes	up	4.7	11.3	377.48	850.55	439.79	0.7	2.8	83.66	129.75	90.43	1.75	101.28	AKC57283.1(polyprotein, partial [Bemisia tabaci])	GO:0003723(molecular_function:RNA binding); GO:0003968(molecular_function:RNA-directed RNA polymerase activity); GO:0006351(biological_process:transcription, DNA-templated)						PF00680.17(RdRP_1:RNA dependent RNA polymerase)	gi|50400776|sp|Q8QVV0.1|POL1_CNSV(RecName: Full=RNA1 polyprotein; AltName: Full=P1; Contains: RecName: Full=P1A protein; Short=1A; AltName: Full=Protease cofactor; Contains: RecName: Full=Putative ATP-dependent helicase; AltName: Full=1B; AltName: Full=Membrane-binding protein; AltName: Full=NTP-binding protein; Short=NTB; Contains: RecName: Full=Viral genome-linked protein; AltName: Full=1C-VPg;…
TRINITY_DN58243_c0_g1		43.9653	5.45829	2.19703e-30	4.84878e-25	yes	up	22.03	39.85	579.71	1725.32	462.44	15.94	52.92	631.65	1288.57	484.16	34.43	801.46
TRINITY_DN69867_c0_g2		13.5663	3.76195	8.90026e-28	1.96425e-22	yes	up	1372.62	298	8210.26	11520.2	7859.49	76.03	23.21	606.66	603.27	527.88	49.62	579.27	AKC57283.1(polyprotein, partial [Bemisia tabaci])	GO:0003723(molecular_function:RNA binding); GO:0003968(molecular_function:RNA-directed RNA polymerase activity); GO:0006351(biological_process:transcription, DNA-templated)						PF00680.17(RdRP_1:RNA dependent RNA polymerase); PF02123.13(RdRP_4:Viral RNA-directed RNA-polymerase)	gi|81968429|sp|Q9DSN9.1|POLN_ABPVR(RecName: Full=Replicase polyprotein)
TRINITY_DN54487_c0_g4		22.7508	4.50785	1.364e-27	3.01027e-22	yes	up	132.04	39.29	1446.49	2385.84	590.28	5.23	2.33	79.47	96.63	30.34	3.78	68.8133
TRINITY_DN54017_c0_g2		56.9255	5.831	1.35648e-22	2.99363e-17	yes	up	9	8	178	639	230	3.72	5.9	110.83	270.64	135.71	4.81	172.393
TRINITY_DN66223_c2_g1		7.51186	2.90917	5.92439e-21	1.30741e-15	yes	up	11183	20262	21937	174141	36406	64.8	167.02	168.65	1033.47	266.25	115.91	489.457	CDW61368.1(hypothetical protein TTRE_0000982701, partial [Trichuris trichiura])
TRINITY_DN64873_c0_g5		340.211	8.41029	1.44614e-19	3.19132e-14	yes	up	1	0	220	132	157	0.02	0	5.28	2.93	4.52	0.01	4.24333	KRX12343.1(Chlorophyll a-b binding protein 40, chloroplastic [Trichinella nelsoni])	GO:0018298(biological_process:protein-chromophore linkage); GO:0016021(cellular_component:integral component of membrane); GO:0018298(biological_process:protein-chromophore linkage); GO:0016021(cellular_component:integral component of membrane); GO:0018298(biological_process:protein-chromophore linkage); GO:0016021(cellular_component:integral component of membrane); GO:0018298(biological_process:…	K08912	LHCB1				PF00504.18(Chloroa_b-bind:Chlorophyll A-B binding protein)	gi|115778|sp|P13851.1|CB21_SINAL(RecName: Full=Chlorophyll a-b binding protein 1, chloroplastic; AltName: Full=LHCII type I CAB-1; Short=LHCP; Flags: Precursor)
TRINITY_DN54310_c0_g6		7.2071	2.84942	2.39411e-19	5.28322e-14	yes	up	3746.41	4985.85	7103.57	44726.4	12514.2	39.55	75.39	100.11	483.47	167.38	57.47	250.32	KRZ01620.1(hypothetical protein T4B_6133, partial [Trichinella pseudospiralis])
TRINITY_DN63197_c1_g5		6.48401	2.69689	2.75974e-17	6.08992e-12	yes	up	2637.59	3449.28	4970.43	26386	9797.98	26.06	48.77	65.51	266.97	122.59	37.415	151.69	KZS10819.1(Uncharacterized protein APZ42_024615 [Daphnia magna])
TRINITY_DN59504_c0_g1		7.95799	2.9924	8.22452e-17	1.81488e-11	yes	up	645.68	90.33	4135.88	1815.41	1352.83	88.57	35.42	908.42	413.45	417.24	61.995	579.703
TRINITY_DN52679_c4_g2		6.79895	2.76531	3.14389e-15	6.93705e-10	yes	up	419.08	721.98	556.21	6179.59	748.14	12.61	28.9	21.8	169.25	26.81	20.755	72.62
TRINITY_DN54840_c0_g5		6.46498	2.69265	1.20677e-14	2.6627e-09	yes	up	407	815	543	6316	648	10.09	29.55	18.31	160.21	20.59	19.82	66.37
TRINITY_DN55169_c0_g3		5.77363	2.52948	2.83006e-14	6.24439e-09	yes	up	997	1370.14	1981	8571.07	3860.96	28.67	57.98	77.93	252.26	142.85	43.325	157.68	CDS30781.1(expressed protein [Hymenolepis microstoma])
TRINITY_DN56876_c0_g3		6.66448	2.73649	3.531e-14	7.79091e-09	yes	up	273.99	496.49	391.32	4038.61	523.08	9.18	24.65	18.05	138.42	22.63	16.915	59.7	CDW61002.1(Cell wall-associated hydrolase [Trichuris trichiura])	GO:0016787(molecular_function:hydrolase activity); GO:0016787(molecular_function:hydrolase activity)
TRINITY_DN71097_c0_g1		11.5447	3.52916	7.18418e-14	1.5851e-08	yes	up	72	49	745.92	310	659	1.32	1.61	13.21	4.17	11.52	1.465	9.63333	KMQ87090.1(rna-directed dna polymerase from mobile element jockey-like protein [Lasius niger])	GO:0003964(molecular_function:RNA-directed DNA polymerase activity); GO:0003964(molecular_function:RNA-directed DNA polymerase activity)						PF00078.24(RVT_1:Reverse transcriptase (RNA-dependent DNA polymerase)); PF03372.20(Exo_endo_phos:Endonuclease/Exonuclease/phosphatase family); PF14529.3(Exo_endo_phos_2:Endonuclease-reverse transcriptase); PF03915.10(AIP3:Actin interacting protein 3); PF08395.9(7tm_7:7tm Chemosensory receptor)	gi|134082|sp|P21329.1|RTJK_DROFU(RecName: Full=RNA-directed DNA polymerase from mobile element jockey; AltName: Full=Reverse transcriptase)
TRINITY_DN60125_c0_g3		100.286	6.64798	9.17898e-14	2.02521e-08	yes	up	0	3	5	25.01	406	0	0.45	0.55	1.43	29.79	0.225	10.59	ACO11691.1(ORF91 [Caligus rogercresseyi])	GO:0016787(molecular_function:hydrolase activity); GO:0016787(molecular_function:hydrolase activity)							gi|110816488|sp|Q3BAI2.1|YCX91_PHAAO(RecName: Full=Uncharacterized protein ORF91 (chloroplast) [Phalaenopsis aphrodite subsp. formosana])
TRINITY_DN62276_c3_g10		7.71488	2.94764	9.74461e-14	2.15e-08	yes	up	134	286	188	2605.48	275.45	10.14	33.97	20.5	201.53	27.8	22.055	83.2767	CDW61111.1(hypothetical protein TTRE_0000953901 [Trichuris trichiura])
TRINITY_DN68633_c0_g1		7.25711	2.8594	1.5735e-13	3.4716e-08	yes	up	159	329	201	2056	1522	3.91	11.83	6.72	51.73	47.97	7.87	35.4733
TRINITY_DN55653_c0_g1		6.91162	2.78902	1.90971e-13	4.21336e-08	yes	up	203.92	353.38	283	3057.15	381.41	11.55	30.68	22.71	177.06	28.44	21.115	76.07	KZR96689.1(Uncharacterized protein APZ42_008836, partial [Daphnia magna])
TRINITY_DN53616_c0_g2		40.5881	5.34299	3.51789e-13	7.7613e-08	yes	up	9	1	2	48.39	567	0.81	0.56	0.24	3.9	55.12	0.685	19.7533	CBY14143.1(unnamed protein product [Oikopleura dioica])	GO:0016021(cellular_component:integral component of membrane); GO:0016021(cellular_component:integral component of membrane)
TRINITY_DN53661_c1_g1		21.4388	4.42216	8.22035e-13	1.81357e-07	yes	up	22	6	18	85	781	3.11	0.96	2.95	5.52	40.49	2.035	16.32	XP_002435918.1(hypothetical protein IscW_ISCW024385 [Ixodes scapularis])	GO:0016021(cellular_component:integral component of membrane)
TRINITY_DN54853_c1_g1		46.3207	5.53358	2.03616e-11	4.49186e-06	yes	up	6	0	173	71	121	0.16	0	6.68	2.07	4.44	0.08	4.39667	CCJ09777.1(putative ribulose-1,5-bisphosphate carboxylase/oxygenase small subunit, partial [Hirudo medicinalis])		K01602	rbcS	map00630(Glyoxylate and dicarboxylate metabolism)	COG4451(C:Energy production and conversion )	COG4451(RuBisCO catalyzes two reactions the carboxylation of D- ribulose 1,5-bisphosphate, the primary event in carbon dioxide fixation, as well as the oxidative fragmentation of the pentose substrate. Both reactions occur simultaneously and in competition at the same active site)	PF00101.17(RuBisCO_small:Ribulose bisphosphate carboxylase, small chain); PF12338.5(RbcS:Ribulose-1,5-bisphosphate carboxylase small subunit)	gi|27735223|sp|P10795.2|RBS1A_ARATH(RecName: Full=Ribulose bisphosphate carboxylase small chain 1A, chloroplastic; Short=RuBisCO small subunit 1A; Flags: Precursor)
TRINITY_DN53181_c0_g2		6.1751	2.62646	5.42259e-11	1.1962e-05	yes	up	156	275.79	195	2098.45	289	13.87	39.05	25.21	190.8	34.56	26.46	83.5233	CDW61111.1(hypothetical protein TTRE_0000953901 [Trichuris trichiura])	GO:0016787(molecular_function:hydrolase activity); GO:0016787(molecular_function:hydrolase activity)							gi|110816488|sp|Q3BAI2.1|YCX91_PHAAO(RecName: Full=Uncharacterized protein ORF91 (chloroplast) [Phalaenopsis aphrodite subsp. formosana])
TRINITY_DN67372_c0_g1		5.40115	2.43327	6.52852e-11	1.44013e-05	yes	up	305.02	368.75	492.06	2375.28	980.03	19.12	35.73	43.97	152.26	81.24	27.425	92.49	EJW71189.1(hypothetical protein WUBG_17902, partial [Wuchereria bancrofti])								gi|74630365|sp|Q8TGM7.1|ART2_YEAST(RecName: Full=Putative uncharacterized protein ART2; AltName: Full=Antisense to ribosomal RNA transcript protein 2)
TRINITY_DN50396_c0_g2		436.252	8.76902	9.36897e-11	2.06667e-05	yes	up	0	0	134	5	1	0	0	7.79	0.21	0.05	0	2.68333
TRINITY_DN65913_c0_g2		4.99823	2.32142	2.00181e-10	4.4155e-05	yes	up	661.3	28	1427.07	2213.69	447.2	23.31	1.47	69.4	79.82	20.39	12.39	56.5367
TRINITY_DN71922_c6_g1		18.9268	4.24236	3.84641e-10	8.48403e-05	yes	up	17	5	6	209	321	0.02	0.01	0.01	0.2	0.38	0.015	0.196667	ANI26480.1(hypothetical protein, partial [Spodoptera frugiperda])	GO:0005524(molecular_function:ATP binding); GO:0004482(molecular_function:mRNA (guanine-N7-)-methyltransferase activity); GO:0003968(molecular_function:RNA-directed RNA polymerase activity); GO:0005524(molecular_function:ATP binding); GO:0004482(molecular_function:mRNA (guanine-N7-)-methyltransferase activity); GO:0003968(molecular_function:RNA-directed RNA polymerase activity); GO:0005524(molecu…						PF00946.16(Mononeg_RNA_pol:Mononegavirales RNA dependent RNA polymerase); PF14318.3(Mononeg_mRNAcap:Mononegavirales mRNA-capping region V); PF14314.3(Methyltrans_Mon:Virus-capping methyltransferase); PF01728.16(FtsJ:FtsJ-like methyltransferase)	gi|82044895|sp|Q4W382.1|L_LNYV3(RecName: Full=RNA-directed RNA polymerase L; Short=Protein L; AltName: Full=Large structural protein; AltName: Full=Replicase; AltName: Full=Transcriptase; Includes: RecName: Full=RNA-directed RNA polymerase; Includes: RecName: Full=mRNA (guanine-N(7)-)-methyltransferase; Includes: RecName: Full=mRNA guanylyltransferase; Includes: RecName: Full=GDP polyribonucleoti…
TRINITY_DN54737_c1_g4		5.91762	2.56502	3.90648e-10	8.61648e-05	yes	up	129.71	258.89	178.61	1809	213	9.78	28.11	18.78	127.09	19.57	18.945	55.1467	XP_003088200.1(hypothetical protein CRE_03576 [Caenorhabditis remanei])	GO:0016787(molecular_function:hydrolase activity); GO:0016787(molecular_function:hydrolase activity)
TRINITY_DN51353_c0_g1		38.7081	5.27456	8.59022e-10	0.00018947	yes	up	4	2	3	31	307.08	0.66	0.4	1.15	4.37	58.53	0.53	21.35
TRINITY_DN67069_c5_g2		46.6664	5.54431	2.88952e-09	0.000637279	yes	up	1	3	17	140	45	0.02	0.1	0.54	3.32	1.34	0.06	1.73333
TRINITY_DN56570_c1_g3		52.1986	5.70594	4.3625e-09	0.000962114	yes	up	2	1	2	18.23	219.21	0.6	0.53	0.7	3.24	50.07	0.565	18.0033	XP_003088200.1(hypothetical protein CRE_03576 [Caenorhabditis remanei])
TRINITY_DN67209_c0_g4		66.0781	6.0461	6.26861e-09	0.00138244	yes	up	1.89	0	63.29	76.9	17.02	1.19	0	59.89	49.72	15.42	0.595	41.6767
TRINITY_DN66205_c0_g2		278.634	8.12223	8.94948e-09	0.0019736	yes	up	0	0	18	61	0	0	0	2.68	3.87	0	0	2.18333
TRINITY_DN57206_c6_g2		90.6182	6.50173	1.03021e-08	0.00227184	yes	up	0	1	35	47	47	0	0.02	0.7	0.72	0.89	0.01	0.77
TRINITY_DN65153_c0_g1		272.239	8.08873	1.03883e-08	0.00229085	yes	up	0	0	24	17	55	0	0	0.97	0.59	2.63	0	1.39667								PF00197.15(Kunitz_legume:Trypsin and protease inhibitor)	gi|139700|sp|P16335.1|GWIN3_POPSP(RecName: Full=Wound-responsive protein GWIN3; Flags: Precursor [Populus sp.])
TRINITY_DN50810_c0_g1		252.869	7.98225	2.04508e-08	0.00450956	yes	up	0	0	29	25	29	0	0	1.86	1.28	1.78	0	1.64
TRINITY_DN65540_c0_g1		249.141	7.96082	2.32854e-08	0.00513453	yes	up	0	0	27	25	30	0	0	0.39	0.28	0.42	0	0.363333	NP_001299140.1(arylphorin subunit beta-like precursor [Papilio xuthus])							PF03723.11(Hemocyanin_C:Hemocyanin, ig-like domain); PF00372.16(Hemocyanin_M:Hemocyanin, copper containing domain)	gi|114240|sp|P14296.1|ARYA_MANSE(RecName: Full=Arylphorin subunit alpha; Flags: Precursor [Manduca sexta])
TRINITY_DN46581_c0_g1		248.27	7.95577	2.38849e-08	0.00526669	yes	up	0	0	31	20	32	0	0	0.25	0.12	0.24	0	0.203333	KPJ03733.1(Basic juvenile hormone-suppressible protein 1 [Papilio xuthus])							PF00372.16(Hemocyanin_M:Hemocyanin, copper containing domain); PF03723.11(Hemocyanin_C:Hemocyanin, ig-like domain); PF03722.11(Hemocyanin_N:Hemocyanin, all-alpha domain)	gi|134925|sp|P09179.1|SSP1_BOMMO(RecName: Full=Sex-specific storage-protein 1; Short=SP 1; AltName: Full=Methionine-rich storage protein; Flags: Precursor)
TRINITY_DN67108_c2_g2		236.897	7.88811	3.87387e-08	0.00854161	yes	up	0	0	0	65	0	0	0	0	1.98	0	0	0.66	CDW61111.1(hypothetical protein TTRE_0000953901 [Trichuris trichiura])
TRINITY_DN65239_c1_g3		6.55673	2.71298	7.70249e-08	0.0169824	yes	up	82	39	869	9	85	1.75	1.17	24.36	0.19	2.34	1.46	8.96333
TRINITY_DN55114_c1_g1		30.4159	4.92675	8.33725e-08	0.0183816	yes	up	4.07	1	6	15	212.92	0.44	0.18	0.96	1.67	31.53	0.31	11.3867
TRINITY_DN57251_c0_g3		205.943	7.6861	1.27579e-07	0.028127	yes	up	0	0	14	16	42	0	0	0.18	0.15	0.51	0	0.28	ABB13465.1(26S proteasome subunit RPT4, partial [Schistosoma mansoni])	GO:0005524(molecular_function:ATP binding); GO:0036402(molecular_function:proteasome-activating ATPase activity); GO:0030163(biological_process:protein catabolic process); GO:0005737(cellular_component:cytoplasm); GO:0000502(cellular_component:proteasome complex); GO:0005524(molecular_function:ATP binding); GO:0008233(molecular_function:peptidase activity); GO:0036402(molecular_function:proteasom…				COG1222(O:Posttranslational modification, protein turnover, chaperones )	COG1222(26S protease regulatory subunit)	PF00004.26(AAA:ATPase family associated with various cellular activities (AAA))	gi|68565782|sp|Q7X9A0.1|RCA1_LARTR(RecName: Full=Ribulose bisphosphate carboxylase/oxygenase activase 1, chloroplastic; Short=RA 1; Short=RuBisCO activase 1; AltName: Full=RuBisCO activase alpha form; Flags: Precursor [Larrea tridentata])
TRINITY_DN100365_c0_g1		204.419	7.67538	1.39865e-07	0.0308355	yes	up	0	0	28	20	18	0	0	0.81	0.44	0.49	0	0.58	XP_023947319.1(muscle-specific protein 20 [Bicyclus anynana])		K20526	TAGLN		COG5199(Z:Cytoskeleton )	COG5199(transgelin)	PF00307.28(CH:Calponin homology (CH) domain); PF00402.15(Calponin:Calponin family repeat)	gi|22096358|sp|P14318.2|MP20_DROME(RecName: Full=Muscle-specific protein 20)
TRINITY_DN60330_c4_g1		25.4491	4.66955	1.41024e-07	0.0310909	yes	up	2	5	150	42	3	0.02	0.06	1.67	0.36	0.03	0.04	0.686667
TRINITY_DN42265_c0_g1		3.55318	1.82911	1.66445e-07	0.0366942	yes	up	757	338	882	2341	1266	79.26	57.14	135.33	250.62	179.7	68.2	188.55
TRINITY_DN64503_c0_g1		37.7556	5.23862	1.68387e-07	0.0371223	yes	up	2	1	0	120	0	0.55	0.08	0	4.57	0	0.315	1.52333	CBY13234.1(unnamed protein product, partial [Oikopleura dioica])
TRINITY_DN54675_c1_g2		195.55	7.61139	2.06637e-07	0.0455534	yes	up	0	0	22	22	19	0	0	1.24	0.46	0.91	0	0.87	YP_009024400.1(cytochrome c oxidase subunit I, partial (mitochondrion) [Eogystia hippophaecolus])	GO:0004129(molecular_function:cytochrome-c oxidase activity); GO:0020037(molecular_function:heme binding); GO:0046872(molecular_function:metal ion binding); GO:0009060(biological_process:aerobic respiration); GO:0006119(biological_process:oxidative phosphorylation); GO:0016021(cellular_component:integral component of membrane); GO:0005743(cellular_component:mitochondrial inner membrane); GO:00452…	K02256	COX1	map00190(Oxidative phosphorylation); map04260(Cardiac muscle contraction); map05012(Parkinson's disease); map05010(Alzheimer's disease); map05016(Huntington's disease); map04932(Non-alcoholic fatty liver disease (NAFLD))	COG0843(C:Energy production and conversion )	COG0843(Cytochrome C oxidase, subunit I)		gi|115502378|sp|P67794.2|COX1_CHOPI(RecName: Full=Cytochrome c oxidase subunit 1; AltName: Full=Cytochrome c oxidase polypeptide I)
TRINITY_DN71265_c1_g1		63.8022	5.99553	2.10701e-07	0.0464487	yes	up	1	0	1	6	108.33	0.21	0	0.32	1.32	32.53	0.105	11.39	KZR96689.1(Uncharacterized protein APZ42_008836, partial [Daphnia magna])

## Sheet: Table S6
Table S6 Differentially expressed genes (DEGs) between M24h-vs-V24h group
seq_id	length	fc	log2fc	pvalue	padjust	significant	regulate	CKF24_1_count	CKF24_2_count	CKF24_3_count	JF24_1_count	JF24_2_count	JF24_3_count	CKF24_1_tpm	CKF24_2_tpm	CKF24_3_tpm	JF24_1_tpm	JF24_2_tpm	JF24_3_tpm	c24_tpm	j24_tpm	nr	go	KO_id	KO_name	paths	cog	cog_description	pfam	swissprot
TRINITY_DN65980_c5_g5		0.000692324	-10.4963	8.05988e-30	1.77868e-24	yes	down	292	118	177	0	0	0	2.48	0.81	1.31	0	0	0	1.53333	0			K16141	ALB	map04918(Thyroid hormone synthesis)			PF00273.17(Serum_albumin:Serum albumin family)	gi|113575|sp|P19121.2|ALBU_CHICK(RecName: Full=Serum albumin; AltName: Full=Alpha-livetin; AltName: Allergen=Gal d 5; Flags: Precursor)
TRINITY_DN45254_c0_g1		0.0122793	-6.34763	1.87988e-22	4.14729e-17	yes	down	608	65	0	6	0	0	45.6	3.88	0	0.34	0	0	16.4933	0.113333	XP_022820286.1(fungal protease inhibitor-1-like [Spodoptera litura])	GO:0008233(molecular_function:peptidase activity)						PF12190.5(amfpi-1:Fungal protease inhibitor)	gi|172048667|sp|B0JFB8.1|FPI1_ANTMY(RecName: Full=Fungal protease inhibitor-1; Flags: Precursor [Antheraea mylitta])
TRINITY_DN61334_c1_g3		0.0470369	-4.41006	4.39823e-21	9.70183e-16	yes	down	14	385	2169	32	36	49	0.27	8.11	51.1	0.51	0.52	1.89	19.8267	0.973333	XP_015372348.1(PREDICTED: 27 kDa hemolymph protein-like [Diuraphis noxia])	GO:0016021(cellular_component:integral component of membrane)						PF07165.8(DUF1397:Protein of unknown function (DUF1397))	gi|25090512|sp|Q25513.1|HGLY_MANSE(RecName: Full=27 kDa hemolymph glycoprotein; Flags: Precursor [Manduca sexta])
TRINITY_DN55293_c4_g7		0.00140242	-9.47787	3.75584e-20	8.28422e-15	yes	down	142	65	82	0	0	0	5.62	2.07	2.84	0	0	0	3.51	0								PF05418.8(Apo-VLDL-II:Apovitellenin I (Apo-VLDL-II))	gi|114078|sp|P02659.1|APOV1_CHICK(RecName: Full=Apovitellenin-1; AltName: Full=Apo-VLDL-II; Short=Apo-II; AltName: Full=Apovitellenin I; AltName: Full=Very low density lipoprotein II; Flags: Precursor)
TRINITY_DN68243_c0_g3		0.00143777	-9.44195	7.76513e-20	1.71268e-14	yes	down	125	74	80	0	0	0	1.2	0.58	0.67	0	0	0	0.816667	0	XP_015512743.1(PREDICTED: uncharacterized protein LOC107219157 [Neodiprion lecontei])
TRINITY_DN70765_c7_g9		0.0522224	-4.25919	5.62108e-19	1.23972e-13	yes	down	41	1536	39	43	11	28	1	30.31	0.83	0.81	0.2	1.06	10.7133	0.69	XP_001599773.3(PREDICTED: heat shock protein 68-like [Nasonia vitripennis])		K03283	HSPA1_8	map05169(Epstein-Barr virus infection); map05164(Influenza A); map05162(Measles); map05145(Toxoplasmosis); map04915(Estrogen signaling pathway); map04010(MAPK signaling pathway); map03040(Spliceosome); map05134(Legionellosis); map04213(Longevity regulating pathway - multiple species); map04144(Endocytosis); map04612(Antigen processing and presentation); map04141(Protein processing in endoplasmic …			PF00012.17(HSP70:Hsp70 protein); PF06723.10(MreB_Mbl:MreB/Mbl protein)	gi|46397465|sp|Q8INI8.2|HSP72_DROME(RecName: Full=Major heat shock 70 kDa protein Ba; Short=Heat shock protein 70Ba; AltName: Full=HSP70-87C1 >gi|46397466|sp|Q9BIR7.2|HSP75_DROME RecName: Full=Major heat shock 70 kDa protein Bc; Short=Heat shock protein 70Bc; AltName: Full=HSP70-87C1 >gi|46397467|sp|Q9BIS2.2|HSP73_DROME RecName: Full=Major heat shock 70 kDa protein Bb; Short=Heat shock protein 70…
TRINITY_DN50119_c0_g2		0.0149619	-6.06256	1.51051e-18	3.33119e-13	yes	down	368	85	0	5	0	0	14.63	2.72	0	0.15	0	0	5.78333	0.05	ABV68867.1(apolipophorin III [Trichoplusia ni])	GO:0008289(molecular_function:lipid binding); GO:0006869(biological_process:lipid transport); GO:0005576(cellular_component:extracellular region); GO:0008289(molecular_function:lipid binding); GO:0006869(biological_process:lipid transport); GO:0005576(cellular_component:extracellular region); GO:0008289(molecular_function:lipid binding); GO:0006869(biological_process:lipid transport); GO:0005576(…						PF07464.8(ApoLp-III:Apolipophorin-III precursor (apoLp-III)); PF01442.15(Apolipoprotein:Apolipoprotein A1/A4/E domain)	gi|5915688|sp|P80703.2|APL3_GALME(RecName: Full=Apolipophorin-3; AltName: Full=Apolipophorin-III; Short=ApoLp-III; Flags: Precursor)
TRINITY_DN47336_c0_g1		0.0308626	-5.018	7.39793e-18	1.63141e-12	yes	down	709	8	3	14	2	0	21.29	0.19	0.08	0.32	0.04	0	7.18667	0.12	ATN45246.1(heat shock protein 27.2 [Mythimna separata])
TRINITY_DN65710_c6_g4		0.0341134	-4.87352	1.13533e-17	2.50355e-12	yes	down	773.98	1	0	17	2	0	14.6	0.01	0	0.23	0.02	0	4.87	0.0833333
TRINITY_DN48015_c0_g1		0.00186125	-9.06952	9.6419e-17	2.12593e-11	yes	down	243	3	0	0	0	0	2.94	0.03	0	0	0	0	0.99	0	XP_021187849.1(argininosuccinate synthase [Helicoverpa armigera])	GO:0004055(molecular_function:argininosuccinate synthase activity); GO:0005524(molecular_function:ATP binding); GO:0006526(biological_process:arginine biosynthetic process)	K01940	argG, ASS1	map00220(Arginine biosynthesis); map00250(Alanine, aspartate and glutamate metabolism); map05418(Fluid shear stress and atherosclerosis)	COG0137(E:Amino acid transport and metabolism )	COG0137(Citrulline--aspartate ligase)	PF00764.16(Arginosuc_synth:Arginosuccinate synthase)	gi|189030949|sp|Q7PR38.3|ASSY_ANOGA(RecName: Full=Argininosuccinate synthase; AltName: Full=Citrulline--aspartate ligase)
TRINITY_DN71108_c1_g3		0.0509769	-4.29401	1.54169e-16	3.39913e-11	yes	down	1061.07	3	0	35	4	0	41.66	0.08	0	1.3	0.05	0	13.9133	0.45	ATN45246.1(heat shock protein 27.2 [Mythimna separata])							PF00011.18(HSP20:Hsp20/alpha crystallin family)
TRINITY_DN71714_c5_g2		0.00191818	-9.02605	2.42351e-16	5.34315e-11	yes	down	0	143.96	45.09	0	0	0	0	9.2	3.18	0	0	0	4.12667	0									gi|81925667|sp|Q07048.2|RDRP_SCV23(RecName: Full=RNA-directed RNA polymerase; AltName: Full=p104)
TRINITY_DN49307_c0_g1		0.0356889	-4.80838	3.67426e-16	8.10045e-11	yes	down	606	15	0	14	2	0	16.38	0.33	0	0.29	0.04	0	5.57	0.11	PCG65987.1(hypothetical protein B5V51_8348 [Heliothis virescens])							PF07165.8(DUF1397:Protein of unknown function (DUF1397))	gi|46396271|sp|P83632.1|P27K_GALME(RecName: Full=27 kDa hemolymph protein; AltName: Full=P27K; Short=27k; Flags: Precursor [Galleria mellonella])
TRINITY_DN71047_c1_g1		0.00195611	-8.9978	3.70547e-16	8.16923e-11	yes	down	188	19	18	0	0	0	0.99	0.11	0.08	0	0	0	0.393333	0	XP_006811255.1(PREDICTED: vitellogenin-A2-like [Saccoglossus kowalevskii])	GO:0005319(molecular_function:lipid transporter activity)						PF01347.19(Vitellogenin_N:Lipoprotein amino terminal region); PF09172.8(DUF1943:Domain of unknown function (DUF1943)); PF09175.7(DUF1944:Domain of unknown function (DUF1944))	gi|3123011|sp|Q92093.1|VIT_ONCMY(RecName: Full=Vitellogenin; Short=VTG; Contains: RecName: Full=Lipovitellin I; Short=LVI; Contains: RecName: Full=Phosvitin; Short=PV; Contains: RecName: Full=Lipovitellin II; Short=LVII; Flags: Precursor)
TRINITY_DN51648_c2_g8		0.0100958	-6.6301	4.18793e-16	9.23278e-11	yes	down	308	1	0	1	1	0	13.23	0.03	0	0.03	0.03	0	4.42	0.02	ATN45246.1(heat shock protein 27.2 [Mythimna separata])							PF00011.18(HSP20:Hsp20/alpha crystallin family)
TRINITY_DN57953_c3_g2		0.0950256	-3.39554	2.53276e-15	5.58309e-10	yes	down	171	4788	271	141	93	269	2.61	59.77	3.63	1.68	1.07	6.35	22.0033	3.03333	XP_015602066.1(PREDICTED: major heat shock 70 kDa protein Ab-like [Cephus cinctus])	GO:0005524(molecular_function:ATP binding)	K03283	HSPA1_8	map05169(Epstein-Barr virus infection); map05164(Influenza A); map05162(Measles); map05145(Toxoplasmosis); map04915(Estrogen signaling pathway); map04010(MAPK signaling pathway); map03040(Spliceosome); map05134(Legionellosis); map04213(Longevity regulating pathway - multiple species); map04144(Endocytosis); map04612(Antigen processing and presentation); map04141(Protein processing in endoplasmic …			PF00012.17(HSP70:Hsp70 protein)	gi|1170372|sp|P41825.1|HSP71_ANOAL(RecName: Full=Heat shock protein 70 A1)
TRINITY_DN94280_c0_g1		0.00225663	-8.79161	1.40215e-14	3.09044e-09	yes	down	77	55	45	0	0	0	1.43	0.83	0.73	0	0	0	0.996667	0			K05302	SETD6				PF00021.18(UPAR_LY6:u-PAR/Ly-6 domain)	gi|81905590|sp|Q9D7S0.1|LYPD8_MOUSE(RecName: Full=Ly6/PLAUR domain-containing protein 8; Flags: Precursor)
TRINITY_DN50306_c0_g1		0.0265135	-5.23713	1.85542e-14	4.08947e-09	yes	down	302	54	0	7	0	0	5.77	0.84	0	0.1	0	0	2.20333	0.0333333	PCG65711.1(hypothetical protein B5V51_8782 [Heliothis virescens])	GO:0016491(molecular_function:oxidoreductase activity); GO:0016491(molecular_function:oxidoreductase activity)	K00078	DHDH	map00040(Pentose and glucuronate interconversions); map00980(Metabolism of xenobiotics by cytochrome P450)			PF01408.19(GFO_IDH_MocA:Oxidoreductase family, NAD-binding Rossmann fold); PF02894.14(GFO_IDH_MocA_C:Oxidoreductase family, C-terminal alpha/beta domain); PF05213.9(Corona_NS2A:Coronavirus NS2A protein)	gi|166198637|sp|Q642M9.2|DHDH_DANRE(RecName: Full=Trans-1,2-dihydrobenzene-1,2-diol dehydrogenase; AltName: Full=D-xylose 1-dehydrogenase; AltName: Full=D-xylose-NADP dehydrogenase; AltName: Full=Dimeric dihydrodiol dehydrogenase)
TRINITY_DN54810_c1_g2		0.0755258	-3.72689	2.59567e-14	5.72087e-09	yes	down	574	233	325	25	25	22	5.22	1.72	2.58	0.18	0.17	0.31	3.17333	0.22	YP_054532.1(cytochrome c oxidase subunit I (mitochondrion) [Thermobia domestica])	GO:0004129(molecular_function:cytochrome-c oxidase activity); GO:0020037(molecular_function:heme binding); GO:0046872(molecular_function:metal ion binding); GO:0009060(biological_process:aerobic respiration); GO:0006119(biological_process:oxidative phosphorylation); GO:0016021(cellular_component:integral component of membrane); GO:0005743(cellular_component:mitochondrial inner membrane); GO:00452…	K02256	COX1	map00190(Oxidative phosphorylation); map04260(Cardiac muscle contraction); map05012(Parkinson's disease); map05010(Alzheimer's disease); map05016(Huntington's disease); map04932(Non-alcoholic fatty liver disease (NAFLD))	COG0843(C:Energy production and conversion )	COG0843(Cytochrome C oxidase, subunit I)		gi|803341893|sp|P00397.2|COX1_MOUSE(RecName: Full=Cytochrome c oxidase subunit 1; AltName: Full=Cytochrome c oxidase polypeptide I)
TRINITY_DN60619_c0_g1		0.0577513	-4.114	4.66331e-14	1.02774e-08	yes	down	732	0	0	22	8	0	4.51	0	0	0.08	0.03	0	1.50333	0.0366667	XP_021193370.1(inter-alpha-trypsin inhibitor heavy chain H4-like isoform X2 [Helicoverpa armigera])							PF08487.7(VIT:Vault protein inter-alpha-trypsin domain); PF00092.25(VWA:von Willebrand factor type A domain); PF13519.3(VWA_2:von Willebrand factor type A domain); PF13768.3(VWA_3:von Willebrand factor type A domain)	gi|122140331|sp|Q3T052.1|ITIH4_BOVIN(RecName: Full=Inter-alpha-trypsin inhibitor heavy chain H4; Short=ITI heavy chain H4; Short=ITI-HC4; Short=Inter-alpha-inhibitor heavy chain 4; Flags: Precursor)
TRINITY_DN70931_c0_g1		0.0024126	-8.69519	6.65548e-14	1.46674e-08	yes	down	79	46	42	0	0	0	0.9	0.43	0.42	0	0	0	0.583333	0	YP_337795.1(cytochrome c oxidase subunit I [Saccoglossus kowalevskii])	GO:0004129(molecular_function:cytochrome-c oxidase activity); GO:0020037(molecular_function:heme binding); GO:0046872(molecular_function:metal ion binding); GO:0009060(biological_process:aerobic respiration); GO:0006119(biological_process:oxidative phosphorylation); GO:0016021(cellular_component:integral component of membrane); GO:0005743(cellular_component:mitochondrial inner membrane); GO:00452…	K02256	COX1	map00190(Oxidative phosphorylation); map04260(Cardiac muscle contraction); map05012(Parkinson's disease); map05010(Alzheimer's disease); map05016(Huntington's disease); map04932(Non-alcoholic fatty liver disease (NAFLD))	COG0843(C:Energy production and conversion )	COG0843(Cytochrome C oxidase, subunit I)		gi|37154583|sp|P24984.3|COX1_COTJA(RecName: Full=Cytochrome c oxidase subunit 1; AltName: Full=Cytochrome c oxidase polypeptide I)
TRINITY_DN64536_c1_g1		0.0385749	-4.69619	7.68349e-14	1.69327e-08	yes	down	429	10	0	7	5	0	1.94	0.04	0	0.02	0.02	0	0.66	0.0133333	XP_022837837.1(uncharacterized protein LOC111364988 isoform X2 [Spodoptera litura])							PF16061.2(DUF4803:Domain of unknown function (DUF4803))
TRINITY_DN68906_c2_g5		0.0025842	-8.59606	3.15778e-13	6.9582e-08	yes	down	69	31	55	0	0	0	0.25	0.09	0.17	0	0	0	0.17	0	XP_002613401.1(hypothetical protein BRAFLDRAFT_68409 [Branchiostoma floridae])	GO:0016021(cellular_component:integral component of membrane); GO:0016021(cellular_component:integral component of membrane); GO:0016021(cellular_component:integral component of membrane)	K03903	FGA	map04611(Platelet activation); map04610(Complement and coagulation cascades)			PF08702.7(Fib_alpha:Fibrinogen alpha/beta chain family); PF12160.5(Fibrinogen_aC:Fibrinogen alpha C domain); PF00147.15(Fibrinogen_C:Fibrinogen beta and gamma chains, C-terminal globular domain)	gi|1706798|sp|P14448.4|FIBA_CHICK(RecName: Full=Fibrinogen alpha chain; Contains: RecName: Full=Fibrinopeptide A; Contains: RecName: Full=Fibrinogen alpha chain; Flags: Precursor)
TRINITY_DN51648_c2_g7		0.0302345	-5.04766	4.29961e-13	9.47368e-08	yes	down	327	0	0	6	1	0	18.61	0	0	0.23	0.04	0	6.20333	0.09								PF01442.15(Apolipoprotein:Apolipoprotein A1/A4/E domain)
TRINITY_DN62526_c5_g1		0.0133282	-6.22937	4.79053e-13	1.05553e-07	yes	down	222	7	1	2	0	0	6.07	0.15	0.02	0.04	0	0	2.08	0.0133333	KPJ19257.1(Heat shock 70 kDa protein cognate 4 [Papilio machaon])	GO:0005524(molecular_function:ATP binding); GO:0005524(molecular_function:ATP binding); GO:0005524(molecular_function:ATP binding); GO:0005524(molecular_function:ATP binding); GO:0005524(molecular_function:ATP binding)	K03283	HSPA1_8	map05169(Epstein-Barr virus infection); map05164(Influenza A); map05162(Measles); map05145(Toxoplasmosis); map04915(Estrogen signaling pathway); map04010(MAPK signaling pathway); map03040(Spliceosome); map05134(Legionellosis); map04213(Longevity regulating pathway - multiple species); map04144(Endocytosis); map04612(Antigen processing and presentation); map04141(Protein processing in endoplasmic …			PF00012.17(HSP70:Hsp70 protein); PF06723.10(MreB_Mbl:MreB/Mbl protein)	gi|12585261|sp|Q9U639.1|HSP7D_MANSE(RecName: Full=Heat shock 70 kDa protein cognate 4; Short=Hsc 70-4)
TRINITY_DN55390_c2_g3		0.00266598	-8.55112	6.32126e-13	1.39276e-07	yes	down	66	37	47	0	0	0	0.18	0.08	0.11	0	0	0	0.123333	0	XP_006811255.1(PREDICTED: vitellogenin-A2-like [Saccoglossus kowalevskii])	GO:0005319(molecular_function:lipid transporter activity)	K04595	ELTD1				PF01347.19(Vitellogenin_N:Lipoprotein amino terminal region); PF09175.7(DUF1944:Domain of unknown function (DUF1944)); PF09172.8(DUF1943:Domain of unknown function (DUF1943)); PF00094.22(VWD:von Willebrand factor type D domain)	gi|3123014|sp|P87498.1|VIT1_CHICK(RecName: Full=Vitellogenin-1; AltName: Full=Minor vitellogenin; AltName: Full=Vitellogenin I; Contains: RecName: Full=Lipovitellin-1; AltName: Full=Lipovitellin I; Short=LVI; Contains: RecName: Full=Phosvitin; Short=PV; Contains: RecName: Full=Lipovitellin-2; AltName: Full=Lipovitellin II; Short=LVII; Contains: RecName: Full=YGP42; Flags: Precursor)
TRINITY_DN52188_c2_g1		0.0027294	-8.5172	1.05439e-12	2.323e-07	yes	down	67	39	41	0	0	0	0.3	0.14	0.16	0	0	0	0.2	0	XP_006811255.1(PREDICTED: vitellogenin-A2-like [Saccoglossus kowalevskii])	GO:0005319(molecular_function:lipid transporter activity)						PF01347.19(Vitellogenin_N:Lipoprotein amino terminal region); PF09172.8(DUF1943:Domain of unknown function (DUF1943))	gi|138595|sp|P02845.1|VIT2_CHICK(RecName: Full=Vitellogenin-2; AltName: Full=Major vitellogenin; AltName: Full=Vitellogenin II; Contains: RecName: Full=Lipovitellin-1; AltName: Full=Lipovitellin I; Short=LVI; Contains: RecName: Full=Phosvitin; Short=PV; Contains: RecName: Full=Lipovitellin-2; AltName: Full=Lipovitellin II; Short=LVII; Contains: RecName: Full=YGP40; Flags: Precursor)
TRINITY_DN57183_c6_g8		0.0664073	-3.91251	1.79114e-12	3.94596e-07	yes	down	323	87	141	9	12	9	1.51	0.33	0.56	0.03	0.04	0.06	0.8	0.0433333			K20732	GPNMB				PF00801.17(PKD:PKD domain)	gi|341940765|sp|Q99P91.2|GPNMB_MOUSE(RecName: Full=Transmembrane glycoprotein NMB; AltName: Full=DC-HIL; AltName: Full=Dendritic cell-associated transmembrane protein; AltName: Full=Osteoactivin; Flags: Precursor)
TRINITY_DN63376_c0_g1		0.0496822	-4.33113	2.11137e-12	4.65134e-07	yes	down	418	1	0	14	1	0	4.78	0.01	0	0.12	0.01	0	1.59667	0.0433333	PCG65025.1(hypothetical protein B5V51_9807 [Heliothis virescens])	GO:0005506(molecular_function:iron ion binding); GO:0050353(molecular_function:trimethyllysine dioxygenase activity); GO:0045329(biological_process:carnitine biosynthetic process)	K00474	TMLHE	map00310(Lysine degradation)			PF02668.13(TauD:Taurine catabolism dioxygenase TauD, TfdA family); PF06155.9(DUF971:Protein of unknown function (DUF971)); PF08943.7(CsiD:CsiD)	gi|21542295|sp|Q9NVH6.1|TMLH_HUMAN(RecName: Full=Trimethyllysine dioxygenase, mitochondrial; AltName: Full=Epsilon-trimethyllysine 2-oxoglutarate dioxygenase; AltName: Full=Epsilon-trimethyllysine hydroxylase; AltName: Full=TML hydroxylase; AltName: Full=TML-alpha-ketoglutarate dioxygenase; Short=TML dioxygenase; Short=TMLD; Flags: Precursor)
TRINITY_DN45974_c0_g1		0.0091153	-6.77749	2.30622e-12	5.08046e-07	yes	down	194	0	0	1	0	0	12.45	0	0	0.05	0	0	4.15	0.0166667	P83418.2(RecName: Full=Megourin-2)	GO:0042742(biological_process:defense response to bacterium); GO:0050832(biological_process:defense response to fungus); GO:0045087(biological_process:innate immune response); GO:0031640(biological_process:killing of cells of other organism); GO:0005576(cellular_component:extracellular region); GO:0042742(biological_process:defense response to bacterium); GO:0050832(biological_process:defense res…							gi|41019501|sp|P83418.2|MRN2_MEGVI(RecName: Full=Megourin-2 [Megoura viciae])
TRINITY_DN59288_c1_g6		0.00292895	-8.4154	4.726e-12	1.04103e-06	yes	down	53	41	41	0	0	0	3.38	2.36	2.17	0	0	0	2.63667	0	XP_018670562.1(PREDICTED: von Willebrand factor-like [Ciona intestinalis])	GO:0008061(molecular_function:chitin binding); GO:0006030(biological_process:chitin metabolic process); GO:0070701(cellular_component:mucus layer); GO:0005576(cellular_component:extracellular region)	K10955	MUC2	map05146(Amoebiasis); map05110(Vibrio cholerae infection)			PF00094.22(VWD:von Willebrand factor type D domain); PF08742.8(C8:C8 domain); PF00007.19(Cys_knot:Cystine-knot domain); PF00093.15(VWC:von Willebrand factor type C domain)	gi|239977559|sp|Q80Z19.2|MUC2_MOUSE(RecName: Full=Mucin-2; Short=MUC-2; AltName: Full=Colonic mucin; Short=MCM; AltName: Full=Secreted gel-forming mucin; Flags: Precursor)
TRINITY_DN54430_c0_g4		0.107742	-3.21435	6.00122e-12	1.32188e-06	yes	down	738	271	291	29	46	42	19.48	5.8	6.73	0.59	0.91	1.73	10.67	1.07667	ACO15170.1(Ferritin, heavy subunit [Caligus clemensi])	GO:0008199(molecular_function:ferric iron binding); GO:0004322(molecular_function:ferroxidase activity); GO:0006879(biological_process:cellular iron ion homeostasis); GO:0006826(biological_process:iron ion transport); GO:0005623(cellular_component:cell); GO:0008199(molecular_function:ferric iron binding); GO:0004322(molecular_function:ferroxidase activity); GO:0006879(biological_process:cellular …	K00522	FTH1	map04978(Mineral absorption)	COG1528(P:Inorganic ion transport and metabolism )	COG1528(ferritin)	PF00210.21(Ferritin:Ferritin-like domain)	gi|120517|sp|P09528.2|FRIH_MOUSE(RecName: Full=Ferritin heavy chain; Short=Ferritin H subunit; Contains: RecName: Full=Ferritin heavy chain, N-terminally processed)
TRINITY_DN60318_c3_g2		0.0701098	-3.83424	6.15692e-12	1.35615e-06	yes	down	496	67	0	22	7	0	6.61	0.73	0	0.23	0.07	0	2.44667	0.1	XP_013183942.1(PREDICTED: elongation factor 1-alpha [Amyelois transitella])	GO:0005525(molecular_function:GTP binding); GO:0003924(molecular_function:GTPase activity); GO:0003746(molecular_function:translation elongation factor activity); GO:0005737(cellular_component:cytoplasm); GO:0005525(molecular_function:GTP binding); GO:0003924(molecular_function:GTPase activity); GO:0003746(molecular_function:translation elongation factor activity); GO:0005737(cellular_component:c…	K03231	EEF1A	map05134(Legionellosis); map03013(RNA transport)	COG5256(J:Translation, ribosomal structure and biogenesis )	COG5256(This protein promotes the GTP-dependent binding of aminoacyl-tRNA to the A-site of ribosomes during protein biosynthesis (By similarity))	PF03143.14(GTP_EFTU_D3:Elongation factor Tu C-terminal domain); PF00009.24(GTP_EFTU:Elongation factor Tu GTP binding domain); PF03144.22(GTP_EFTU_D2:Elongation factor Tu domain 2)	gi|232028|sp|P29520.1|EF1A_BOMMO(RecName: Full=Elongation factor 1-alpha; Short=EF-1-alpha)
TRINITY_DN71428_c0_g1		0.00297164	-8.39452	6.30621e-12	1.38903e-06	yes	down	62	46	27	0	0	0	0.83	0.5	0.32	0	0	0	0.55	0	PIK57931.1(Matrix metalloproteinase-16 [Apostichopus japonicus])	GO:0004222(molecular_function:metalloendopeptidase activity); GO:0008270(molecular_function:zinc ion binding); GO:0031012(cellular_component:extracellular matrix); GO:0004222(molecular_function:metalloendopeptidase activity); GO:0008270(molecular_function:zinc ion binding); GO:0031012(cellular_component:extracellular matrix)	K18977	HPX				PF00045.16(Hemopexin:Hemopexin)	gi|75054730|sp|Q5R543.1|HEMO_PONAB(RecName: Full=Hemopexin; Flags: Precursor)
TRINITY_DN42598_c0_g1		0.002974	-8.39338	6.4056e-12	1.41092e-06	yes	down	62	33	40	0	0	0	0.62	0.27	0.35	0	0	0	0.413333	0	XP_009860902.1(PREDICTED: fibrinogen-like protein 1 [Ciona intestinalis])	GO:0007596(biological_process:blood coagulation); GO:0016021(cellular_component:integral component of membrane)	K03904	FGB	map04611(Platelet activation); map04610(Complement and coagulation cascades)			PF00147.15(Fibrinogen_C:Fibrinogen beta and gamma chains, C-terminal globular domain); PF08702.7(Fib_alpha:Fibrinogen alpha/beta chain family)	gi|399491|sp|Q02020.1|FIBB_CHICK(RecName: Full=Fibrinogen beta chain; Contains: RecName: Full=Fibrinopeptide B; Contains: RecName: Full=Fibrinogen beta chain; Flags: Precursor)
TRINITY_DN33273_c0_g1		0.0402368	-4.63534	1.01701e-11	2.23998e-06	yes	down	299	10	0	9	0	0	5.94	0.16	0	0.14	0	0	2.03333	0.0466667	AFS32690.1(fibroin light chain [Haritalodes derogata])	GO:0005576(cellular_component:extracellular region); GO:0005576(cellular_component:extracellular region); GO:0005576(cellular_component:extracellular region)						PF05849.8(L-fibroin:Fibroin light chain (L-fibroin))	gi|9087158|sp|Q26427.1|FIBL_GALME(RecName: Full=Fibroin light chain; Short=Fib-L; AltName: Full=L-fibroin; AltName: Full=PG-1; Contains: RecName: Full=Fibroin light chain, short form; Flags: Precursor [Galleria mellonella])
TRINITY_DN53393_c0_g1		0.0534	-4.22702	1.08436e-11	2.38831e-06	yes	down	185	69	91	6	6	3	6.75	2.03	2.9	0.17	0.16	0.17	3.89333	0.166667	YP_003457177.1(cytochrome c oxidase subunit II [Balanoglossus clavigerus])	GO:0005507(molecular_function:copper ion binding); GO:0004129(molecular_function:cytochrome-c oxidase activity); GO:0016021(cellular_component:integral component of membrane); GO:0005743(cellular_component:mitochondrial inner membrane); GO:0070469(cellular_component:respiratory chain); GO:0005507(molecular_function:copper ion binding); GO:0004129(molecular_function:cytochrome-c oxidase activity);…	K02261	COX2	map00190(Oxidative phosphorylation); map04260(Cardiac muscle contraction); map05012(Parkinson's disease); map05010(Alzheimer's disease); map05016(Huntington's disease); map04932(Non-alcoholic fatty liver disease (NAFLD))	COG1622(C:Energy production and conversion )	COG1622(Subunits I and II form the functional core of the enzyme complex. Electrons originating in cytochrome c are transferred via heme a and Cu(A) to the binuclear center formed by heme a3 and Cu(B) (By similarity))	PF02790.12(COX2_TM:Cytochrome C oxidase subunit II, transmembrane domain)	gi|117029|sp|P00405.1|COX2_MOUSE(RecName: Full=Cytochrome c oxidase subunit 2; AltName: Full=Cytochrome c oxidase polypeptide II)
TRINITY_DN57276_c3_g1		0.00308406	-8.34095	1.32615e-11	2.92071e-06	yes	down	64	35	32	0	0	0	2.07	0.91	0.9	0	0	0	1.29333	0								PF14820.3(SPRR2:Small proline-rich 2)	gi|45477332|sp|Q9CQK8.1|SPR2A_MOUSE(RecName: Full=Small proline-rich protein 2A >gi|123797681|sp|Q4KL71.1|SP2A3_MOUSE RecName: Full=Small proline-rich protein 2A3)
TRINITY_DN50742_c1_g2		0.0796673	-3.64987	2.41525e-11	5.31881e-06	yes	down	284	112	140	15	13	7	3.25	1.04	1.4	0.13	0.11	0.12	1.89667	0.12	YP_009227634.1(cytochrome c oxidase subunit III (mitochondrion) [Gryllotalpa unispina])	GO:0004129(molecular_function:cytochrome-c oxidase activity); GO:0019646(biological_process:aerobic electron transport chain); GO:0016021(cellular_component:integral component of membrane); GO:0005739(cellular_component:mitochondrion); GO:0004129(molecular_function:cytochrome-c oxidase activity); GO:0019646(biological_process:aerobic electron transport chain); GO:0016021(cellular_component:integr…	K02262	COX3	map00190(Oxidative phosphorylation); map04260(Cardiac muscle contraction); map05012(Parkinson's disease); map05010(Alzheimer's disease); map05016(Huntington's disease); map04932(Non-alcoholic fatty liver disease (NAFLD))	COG1845(C:Energy production and conversion )	COG1845(Cytochrome C Oxidase, Subunit III)	PF00119.17(ATP-synt_A:ATP synthase A chain)	gi|544584736|sp|P00416.2|COX3_MOUSE(RecName: Full=Cytochrome c oxidase subunit 3; AltName: Full=Cytochrome c oxidase polypeptide III)
TRINITY_DN54430_c0_g14		0.10028	-3.3179	6.30666e-11	1.38864e-05	yes	down	416	146	167	15	24	22	9.63	2.74	3.38	0.27	0.42	0.79	5.25	0.493333	ACO10415.1(Ferritin, middle subunit [Caligus rogercresseyi])	GO:0008199(molecular_function:ferric iron binding); GO:0004322(molecular_function:ferroxidase activity); GO:0006879(biological_process:cellular iron ion homeostasis); GO:0006826(biological_process:iron ion transport); GO:0005623(cellular_component:cell); GO:0008199(molecular_function:ferric iron binding); GO:0004322(molecular_function:ferroxidase activity); GO:0006879(biological_process:cellular …	K13625	FTL	map04978(Mineral absorption)	COG1528(P:Inorganic ion transport and metabolism )	COG1528(ferritin)	PF00210.21(Ferritin:Ferritin-like domain)	gi|120524|sp|P29391.2|FRIL1_MOUSE(RecName: Full=Ferritin light chain 1; AltName: Full=Ferritin L subunit 1)
TRINITY_DN63714_c0_g2		0.0033635	-8.21582	6.49215e-11	1.42948e-05	yes	down	136	0	0	0	0	0	1.92	0	0	0	0	0	0.64	0	XP_021198865.1(tryptase [Helicoverpa armigera])	GO:0004252(molecular_function:serine-type endopeptidase activity); GO:0004252(molecular_function:serine-type endopeptidase activity); GO:0004252(molecular_function:serine-type endopeptidase activity)						PF04493.11(Endonuclease_5:Endonuclease V)
TRINITY_DN57417_c3_g1		0.00334529	-8.22365	6.74896e-11	1.48601e-05	yes	down	0	1	108	0	0	0	0	0.09	11.13	0	0	0	3.74	0	CDS22161.1(transcript antisense to ribosomal RNA protein [Echinococcus granulosus])								gi|74644329|sp|Q8TGM6.1|TAR1_YEAST(RecName: Full=Protein TAR1; AltName: Full=Transcript antisense to ribosomal RNA protein 1)
TRINITY_DN22622_c0_g1		0.00342525	-8.18957	9.79421e-11	2.15638e-05	yes	down	63	31	25	0	0	0	1.02	0.41	0.35	0	0	0	0.593333	0	XP_020894180.1(uncharacterized protein LOC110233252 [Exaiptasia pallida])		K08757	APOA1	map05143(African trypanosomiasis); map04977(Vitamin digestion and absorption); map03320(PPAR signaling pathway); map04975(Fat digestion and absorption)			PF01442.15(Apolipoprotein:Apolipoprotein A1/A4/E domain); PF05957.10(DUF883:Bacterial protein of unknown function (DUF883)); PF12732.4(YtxH:YtxH-like protein)	gi|6686379|sp|O42175.1|APOA1_SPAAU(RecName: Full=Apolipoprotein A-I; Short=Apo-AI; Short=ApoA-I; AltName: Full=Apolipoprotein A1; Contains: RecName: Full=Proapolipoprotein A-I; Short=ProapoA-I; Flags: Precursor)
TRINITY_DN9491_c0_g1		0.00351546	-8.15207	1.59659e-10	3.51495e-05	yes	down	47	33	33	0	0	0	2.32	1.31	1.43	0	0	0	1.68667	0			K13899	CST3	map04970(Salivary secretion)			PF16845.2(SQAPI:Aspartic acid proteinase inhibitor)	gi|125991831|sp|Q41916.2|CYT5_ARATH(RecName: Full=Cysteine proteinase inhibitor 5; Short=AtCYS-5; Flags: Precursor)
TRINITY_DN59288_c2_g2		0.00356311	-8.13265	2.03786e-10	4.48622e-05	yes	down	44	33	34	0	0	0	0.31	0.25	0.19	0	0	0	0.25	0	XP_022100606.1(LOW QUALITY PROTEIN: deleted in malignant brain tumors 1 protein-like [Acanthaster planci])		K13912	DMBT1	map04970(Salivary secretion)			PF00530.15(SRCR:Scavenger receptor cysteine-rich domain); PF00431.17(CUB:CUB domain); PF00100.20(Zona_pellucida:Zona pellucida-like domain); PF02408.17(CUB_2:CUB-like domain); PF15494.3(SRCR_2:Scavenger receptor cysteine-rich domain)	gi|85687557|sp|Q60997.2|DMBT1_MOUSE(RecName: Full=Deleted in malignant brain tumors 1 protein; AltName: Full=Apactin; AltName: Full=CRP-ductin; AltName: Full=Glycoprotein 300; Short=gp300; AltName: Full=Hensin; AltName: Full=Mucin-like glycoprotein; Short=Muclin; AltName: Full=Vomeroglandin; AltName: Full=p80; Flags: Precursor)
TRINITY_DN49791_c0_g2		0.0411324	-4.60358	2.81471e-10	6.19579e-05	yes	down	225	17	0	2	5	0	3.07	0.19	0	0.02	0.05	0	1.08667	0.0233333	ACB12079.1(ribosomal protein L4 [Heliothis virescens])	GO:0003735(molecular_function:structural constituent of ribosome); GO:0006412(biological_process:translation); GO:0005840(cellular_component:ribosome); GO:0003735(molecular_function:structural constituent of ribosome); GO:0006412(biological_process:translation); GO:0005840(cellular_component:ribosome); GO:0003735(molecular_function:structural constituent of ribosome); GO:0006412(biological_proces…	K02930	RP-L4e, RPL4	map03010(Ribosome)	COG0088(J:Translation, ribosomal structure and biogenesis )	COG0088(One of the primary rRNA binding proteins, this protein initially binds near the 5'-end of the 23S rRNA. It is important during the early stages of 50S assembly. It makes multiple contacts with different domains of the 23S rRNA in the assembled 50S subunit and ribosome (By similarity))	PF00573.19(Ribosomal_L4:Ribosomal protein L4/L1 family); PF14374.3(Ribos_L4_asso_C:60S ribosomal protein L4 C-terminal domain)	gi|56405290|sp|P09180.2|RL4_DROME(RecName: Full=60S ribosomal protein L4; AltName: Full=L1)
TRINITY_DN52863_c4_g5		0.116516	-3.1014	2.96686e-10	6.53065e-05	yes	down	425	167	222	30	25	25	1.48	0.47	0.67	0.08	0.06	0.13	0.873333	0.09	KRT80525.1(Peptidase, partial [Oryctes borbonicus])	GO:0004197(molecular_function:cysteine-type endopeptidase activity); GO:0050790(biological_process:regulation of catalytic activity); GO:0004197(molecular_function:cysteine-type endopeptidase activity); GO:0050790(biological_process:regulation of catalytic activity); GO:0004197(molecular_function:cysteine-type endopeptidase activity); GO:0050790(biological_process:regulation of catalytic activity)	K01363	CTSB	map04142(Lysosome); map04621(NOD-like receptor signaling pathway); map04924(Renin secretion); map04210(Apoptosis); map04612(Antigen processing and presentation); map04140(Autophagy - animal)	COG4870(O:Posttranslational modification, protein turnover, chaperones )	COG4870(cysteine)	PF00112.20(Peptidase_C1:Papain family cysteine protease); PF08127.10(Propeptide_C1:Peptidase family C1 propeptide)	gi|115712|sp|P10605.2|CATB_MOUSE(RecName: Full=Cathepsin B; AltName: Full=Cathepsin B1; Contains: RecName: Full=Cathepsin B light chain; Contains: RecName: Full=Cathepsin B heavy chain; Flags: Precursor)
TRINITY_DN50770_c0_g1		0.0118654	-6.3971	4.49251e-10	9.88828e-05	yes	down	105	36	0	0	1	0	0.59	0.17	0	0	0	0	0.253333	0	PCG72130.1(hypothetical protein B5V51_1138 [Heliothis virescens])	GO:0004867(molecular_function:serine-type endopeptidase inhibitor activity); GO:0005578(cellular_component:proteinaceous extracellular matrix)						PF06468.10(Spond_N:Spondin_N); PF00090.16(TSP_1:Thrombospondin type 1 domain); PF02014.13(Reeler:Reeler domain); PF00014.20(Kunitz_BPTI:Kunitz/Bovine pancreatic trypsin inhibitor domain)	gi|52783479|sp|Q9W770.1|SPON1_CHICK(RecName: Full=Spondin-1; AltName: Full=F-spondin; Flags: Precursor)
TRINITY_DN69652_c2_g2		0.155522	-2.68481	6.10934e-10	0.000134465	yes	down	89	1178	757	109	109	73	1.52	17.32	11.85	1.45	1.5	1.96	10.23	1.63667	XP_015515935.1(PREDICTED: 15-hydroxyprostaglandin dehydrogenase [NAD(+)]-like [Neodiprion lecontei])		K00069	HPGD	map05202(Transcriptional misregulation in cancer)			PF00106.22(adh_short:short chain dehydrogenase); PF13561.3(adh_short_C2:Enoyl-(Acyl carrier protein) reductase)	gi|1351875|sp|P48815.1|ADH2_CERCA(RecName: Full=Alcohol dehydrogenase 2)
TRINITY_DN33403_c0_g1		0.0192292	-5.70056	9.35872e-10	0.00020597	yes	down	156	5	0	1	1	0	6.45	0.17	0	0.03	0.03	0	2.20667	0.02	KPJ04631.1(MD-2-related lipid-recognition protein [Papilio xuthus])	GO:0016021(cellular_component:integral component of membrane)	K13443	NPC2	map04142(Lysosome)			PF02221.12(E1_DerP2_DerF2:ML domain)	gi|327488288|sp|B0FHH8.1|ML1P_MANSE(RecName: Full=MD-2-related lipid-recognition protein; Short=MsML-1; Flags: Precursor)
TRINITY_DN55796_c0_g1		0.0508817	-4.29671	9.59669e-10	0.000211199	yes	down	236	15	0	3	6	0	1.93	0.1	0	0.02	0.04	0	0.676667	0.02	XP_021197266.1(translation elongation factor 2 [Helicoverpa armigera])	GO:0005525(molecular_function:GTP binding); GO:0003924(molecular_function:GTPase activity); GO:0005525(molecular_function:GTP binding); GO:0003924(molecular_function:GTPase activity)	K03234	EEF2	map04921(Oxytocin signaling pathway); map04152(AMPK signaling pathway)	COG0480(J:Translation, ribosomal structure and biogenesis )	COG0480(Catalyzes the GTP-dependent ribosomal translocation step during translation elongation. During this step, the ribosome changes from the pre-translocational (PRE) to the post- translocational (POST) state as the newly formed A-site-bound peptidyl-tRNA and P-site-bound deacylated tRNA move to the P and E sites, respectively. Catalyzes the coordinated movement of the two tRNA molecules, the …	PF03764.15(EFG_IV:Elongation factor G, domain IV); PF00679.21(EFG_C:Elongation factor G C-terminus); PF14492.3(EFG_II:Elongation Factor G, domain II); PF03144.22(GTP_EFTU_D2:Elongation factor Tu domain 2)	gi|122096234|sp|Q1HPK6.1|EF2_BOMMO(RecName: Full=Translation elongation factor 2; Short=EF-2)
TRINITY_DN51224_c2_g3		0.0891279	-3.48798	1.1154e-09	0.000245463	yes	down	211	80	102	13	9	7	0.99	0.31	0.42	0.05	0.03	0.05	0.573333	0.0433333	YP_009019977.1(cytochrome b (mitochondrion) [Megaselia scalaris])	GO:0046872(molecular_function:metal ion binding); GO:0008121(molecular_function:ubiquinol-cytochrome-c reductase activity); GO:0006122(biological_process:mitochondrial electron transport, ubiquinol to cytochrome c); GO:0016021(cellular_component:integral component of membrane); GO:0005743(cellular_component:mitochondrial inner membrane); GO:0045275(cellular_component:respiratory chain complex III…	K03883	ND5	map05012(Parkinson's disease); map04723(Retrograde endocannabinoid signaling); map00190(Oxidative phosphorylation)	COG1009(C:Energy production and conversion )	COG1009(subunit l)	PF00499.17(Oxidored_q3:NADH-ubiquinone/plastoquinone oxidoreductase chain 6); PF06455.8(NADH5_C:NADH dehydrogenase subunit 5 C-terminus)	gi|803341922|sp|P03921.3|NU5M_MOUSE(RecName: Full=NADH-ubiquinone oxidoreductase chain 5; AltName: Full=NADH dehydrogenase subunit 5)
TRINITY_DN8925_c0_g1		0.00398552	-7.97102	1.3241e-09	0.000291376	yes	down	48	22	31	0	0	0	1.67	0.62	0.94	0	0	0	1.07667	0
TRINITY_DN55390_c2_g1		0.00402121	-7.95815	1.49617e-09	0.000329238	yes	down	62	23	18	0	0	0	0.16	0.05	0.04	0	0	0	0.0833333	0	XP_019623589.1(PREDICTED: uncharacterized protein LOC109469506 isoform X1 [Branchiostoma belcheri])		K14462	APOB	map04977(Vitamin digestion and absorption); map04975(Fat digestion and absorption)			PF12491.5(ApoB100_C:Apolipoprotein B100 C terminal)	gi|300669605|sp|P04114.2|APOB_HUMAN(RecName: Full=Apolipoprotein B-100; Short=Apo B-100; Contains: RecName: Full=Apolipoprotein B-48; Short=Apo B-48; Flags: Precursor)
TRINITY_DN67081_c1_g10		0.00403761	-7.95228	1.62887e-09	0.000358434	yes	down	44	23	32	0	0	0	0.14	0.06	0.09	0	0	0	0.0966667	0	XP_022104847.1(A.superbus venom factor 1-like [Acanthaster planci])	GO:0004866(molecular_function:endopeptidase inhibitor activity); GO:0005615(cellular_component:extracellular space); GO:0004866(molecular_function:endopeptidase inhibitor activity); GO:0005615(cellular_component:extracellular space); GO:0004866(molecular_function:endopeptidase inhibitor activity); GO:0005615(cellular_component:extracellular space); GO:0004866(molecular_function:endopeptidase inhi…	K03990	C3	map05140(Leishmaniasis); map05152(Tuberculosis); map05142(Chagas disease (American trypanosomiasis)); map05150(Staphylococcus aureus infection); map05203(Viral carcinogenesis); map05322(Systemic lupus erythematosus); map05168(Herpes simplex infection); map05134(Legionellosis); map05133(Pertussis); map04145(Phagosome); map04610(Complement and coagulation cascades)			PF07678.11(A2M_comp:A-macroglobulin complement component); PF07677.11(A2M_recep:A-macroglobulin receptor); PF00207.19(A2M:Alpha-2-macroglobulin family); PF01759.18(NTR:UNC-6/NTR/C345C module); PF07703.11(A2M_N_2:Alpha-2-macroglobulin family N-terminal region); PF01835.16(A2M_N:MG2 domain); PF10569.6(Thiol-ester_cl:Alpha-macro-globulin thiol-ester bond-forming region); PF01821.15(ANATO:Anaphylotox…	gi|123912284|sp|Q0ZZJ6.1|VCO31_AUSSU(RecName: Full=A.superbus venom factor 1; Short=AVF-1; AltName: Full=CVF-like; AltName: Full=Complement C3 homolog; Contains: RecName: Full=AVF-1 alpha chain; Contains: RecName: Full=AVF-1 gamma chain; Contains: RecName: Full=AVF-1 beta chain; Flags: Precursor)
TRINITY_DN49021_c0_g1		0.00404148	-7.9509	1.69328e-09	0.000372606	yes	down	25	34	36	0	0	0	0.2	0.22	0.25	0	0	0	0.223333	0
TRINITY_DN49694_c0_g1		0.174744	-2.51669	1.73116e-09	0.000380939	yes	down	1769.88	7923.75	8859.15	970.69	1506.71	352	40.79	143.42	182.96	17.42	23.49	12.4	122.39	17.77	XP_012263547.1(vitellogenin-like [Athalia rosae])	GO:0005319(molecular_function:lipid transporter activity)						PF00094.22(VWD:von Willebrand factor type D domain)	gi|48428690|sp|Q9U8M0.1|VIT1_PERAM(RecName: Full=Vitellogenin-1; Short=Vg-1; Flags: Precursor)
TRINITY_DN49414_c1_g1		0.0259999	-5.26535	1.97549e-09	0.000434691	yes	down	136	27	0	3	0	0	1.56	0.25	0	0.03	0	0	0.603333	0.01	XP_022814613.1(aldehyde dehydrogenase X, mitochondrial isoform X1 [Spodoptera litura])	GO:0016620(molecular_function:oxidoreductase activity, acting on the aldehyde or oxo group of donors, NAD or NADP as acceptor)	K00128	ALDH	map00310(Lysine degradation); map00280(Valine, leucine and isoleucine degradation); map00981(Insect hormone biosynthesis); map00340(Histidine metabolism); map00330(Arginine and proline metabolism); map00053(Ascorbate and aldarate metabolism); map00410(beta-Alanine metabolism); map00010(Glycolysis / Gluconeogenesis); map00620(Pyruvate metabolism); map00071(Fatty acid degradation); map00561(Glycero…	COG1012(C:Energy production and conversion )	COG1012(Dehydrogenase)	PF00171.19(Aldedh:Aldehyde dehydrogenase family)	gi|118493|sp|P27463.1|AL1A1_CHICK(RecName: Full=Retinal dehydrogenase 1; Short=RALDH 1; Short=RalDH1; AltName: Full=ALDH-E1; AltName: Full=ALHDII; AltName: Full=Aldehyde dehydrogenase family 1 member A1; AltName: Full=Aldehyde dehydrogenase, cytosolic)
TRINITY_DN60337_c5_g3		0.137838	-2.85895	1.97715e-09	0.000435055	yes	down	510	191	235	43	33	32	4.46	1.42	1.69	0.39	0.2	0.46	2.52333	0.35	XP_009063525.1(hypothetical protein LOTGIDRAFT_221240 [Lottia gigantea])	GO:0006665(biological_process:sphingolipid metabolic process); GO:0005764(cellular_component:lysosome); GO:0008047(molecular_function:enzyme activator activity); GO:0001664(molecular_function:G-protein coupled receptor binding); GO:0006665(biological_process:sphingolipid metabolic process); GO:0005737(cellular_component:cytoplasm); GO:0005764(cellular_component:lysosome); GO:0008047(molecular_fun…	K12382	PSAP, SGP1	map04142(Lysosome)			PF05184.12(SapB_1:Saposin-like type B, region 1); PF03489.14(SapB_2:Saposin-like type B, region 2); PF02199.12(SapA:Saposin A-type domain)	gi|3914939|sp|Q61207.2|SAP_MOUSE(RecName: Full=Prosaposin; AltName: Full=Sulfated glycoprotein 1; Short=SGP-1; Contains: RecName: Full=Saposin-A; Contains: RecName: Full=Saposin-B-Val; Contains: RecName: Full=Saposin-B; Contains: RecName: Full=Saposin-C; Contains: RecName: Full=Saposin-D; Flags: Precursor)
TRINITY_DN58363_c4_g1		0.00411066	-7.92641	2.12657e-09	0.000467913	yes	down	52	23	24	0	0	0	0.38	0.14	0.15	0	0	0	0.223333	0	XP_019626596.1(PREDICTED: uncharacterized protein LOC109471661 isoform X6 [Branchiostoma belcheri])		K14736	TF	map04978(Mineral absorption); map04066(HIF-1 signaling pathway)			PF00405.14(Transferrin:Transferrin); PF12974.4(Phosphonate-bd:ABC transporter, phosphonate, periplasmic substrate-binding protein)	gi|1351295|sp|P02789.2|TRFE_CHICK(RecName: Full=Ovotransferrin; AltName: Full=Allergen Gal d III; AltName: Full=Conalbumin; AltName: Full=Serum transferrin; AltName: Allergen=Gal d 3; Flags: Precursor)
TRINITY_DN61533_c0_g3		0.0263092	-5.24829	2.4525e-09	0.000539623	yes	down	0	0	135.1	2	1	0	0	0	7.32	0.09	0.05	0	2.44	0.0466667	XP_015524832.1(PREDICTED: uncharacterized protein LOC107228006, partial [Neodiprion lecontei])
TRINITY_DN47684_c1_g1		0.00417464	-7.90413	2.71906e-09	0.000598269	yes	down	44	26	26	0	0	0	0.51	0.24	0.26	0	0	0	0.336667	0	XP_009860902.1(PREDICTED: fibrinogen-like protein 1 [Ciona intestinalis])	GO:0007596(biological_process:blood coagulation); GO:0007596(biological_process:blood coagulation)	K03905	FGG	map05150(Staphylococcus aureus infection); map04611(Platelet activation); map04610(Complement and coagulation cascades)			PF00147.15(Fibrinogen_C:Fibrinogen beta and gamma chains, C-terminal globular domain); PF08702.7(Fib_alpha:Fibrinogen alpha/beta chain family); PF06160.9(EzrA:Septation ring formation regulator, EzrA)	gi|20178280|sp|P02679.3|FIBG_HUMAN(RecName: Full=Fibrinogen gamma chain; Flags: Precursor)
TRINITY_DN49885_c0_g1		0.0602366	-4.05322	2.96309e-09	0.000651947	yes	down	260	0	0	6	5	0	3.05	0	0	0.05	0.04	0	1.01667	0.03	XP_021196374.1(chitinase-like protein EN03 isoform X4 [Helicoverpa armigera])	GO:0008061(molecular_function:chitin binding); GO:0005975(biological_process:carbohydrate metabolic process); GO:0008061(molecular_function:chitin binding); GO:0005975(biological_process:carbohydrate metabolic process)						PF00704.25(Glyco_hydro_18:Glycosyl hydrolases family 18)	gi|74848915|sp|Q9GV28.1|IDGFL_BOMMO(RecName: Full=Chitinase-like protein EN03; AltName: Full=Imaginal disk growth factor-like protein; Flags: Precursor)
TRINITY_DN49291_c0_g1		0.138349	-2.85362	5.26846e-09	0.00115901	yes	down	101	217	393	27	48	10	2.74	4.46	9.31	0.56	0.88	0.45	5.50333	0.63	XP_017756277.1(PREDICTED: interferon-related developmental regulator 1-like [Eufriesea mexicana])							PF07165.8(DUF1397:Protein of unknown function (DUF1397))	gi|25090512|sp|Q25513.1|HGLY_MANSE(RecName: Full=27 kDa hemolymph glycoprotein; Flags: Precursor [Manduca sexta])
TRINITY_DN15856_c0_g1		0.0137143	-6.18818	5.61812e-09	0.00123587	yes	down	110	16	0	0	1	0	14.11	1.61	0	0	0.1	0	5.24	0.0333333
TRINITY_DN15075_c0_g1		0.00442801	-7.81912	6.53787e-09	0.00143814	yes	down	44	23	24	0	0	0	3.54	1.47	1.69	0	0	0	2.23333	0									gi|2497906|sp|Q96386.1|MT3_CARPA(RecName: Full=Metallothionein-like protein type 3; Short=MT-3 [Carica papaya])
TRINITY_DN61228_c0_g1		0.0282895	-5.14359	6.91912e-09	0.001522	yes	down	157	3	0	0	3	0	2.55	0.04	0	0	0.02	0	0.863333	0.00666667	XP_021195178.1(antichymotrypsin-1-like isoform X6 [Helicoverpa armigera])		K13963	SERPINB	map05146(Amoebiasis)			PF00079.17(Serpin:Serpin (serine protease inhibitor))	gi|416571|sp|Q03383.1|ACH1_BOMMO(RecName: Full=Antichymotrypsin-1; AltName: Full=Antichymotrypsin I; Short=ACHY-I; Flags: Precursor)
TRINITY_DN65540_c1_g3		0.082211	-3.60452	8.47613e-09	0.00186438	yes	down	314	0	0	8	10	0	2.95	0	0	0.05	0.07	0	0.983333	0.04	AOG20786.1(arylporin, partial [Achaea janata])							PF00372.16(Hemocyanin_M:Hemocyanin, copper containing domain); PF03723.11(Hemocyanin_C:Hemocyanin, ig-like domain); PF03722.11(Hemocyanin_N:Hemocyanin, all-alpha domain)	gi|114240|sp|P14296.1|ARYA_MANSE(RecName: Full=Arylphorin subunit alpha; Flags: Precursor [Manduca sexta])
TRINITY_DN48946_c0_g1		0.00454539	-7.78138	8.9615e-09	0.00197108	yes	down	89	9	0	0	0	0	1.83	0.15	0	0	0	0	0.66	0	XP_021196183.1(guanine nucleotide-binding protein subunit beta-like protein [Helicoverpa armigera])	GO:0016301(molecular_function:kinase activity); GO:0016301(molecular_function:kinase activity); GO:0016301(molecular_function:kinase activity)	K14753	RACK1	map05162(Measles)			PF00400.29(WD40:WD domain, G-beta repeat)	gi|14286121|sp|O18640.2|GBLP_DROME(RecName: Full=Guanine nucleotide-binding protein subunit beta-like protein; AltName: Full=Receptor of activated protein kinase C homolog)
TRINITY_DN47062_c0_g1		0.00457073	-7.77336	9.60368e-09	0.00211232	yes	down	96	3	0	0	0	0	1.45	0.04	0	0	0	0	0.496667	0	AAN71632.1(serine protease inhibitor serpin 1a [Mamestra configurata])	GO:0008233(molecular_function:peptidase activity); GO:0005615(cellular_component:extracellular space); GO:0005615(cellular_component:extracellular space); GO:0005615(cellular_component:extracellular space); GO:0005615(cellular_component:extracellular space); GO:0005615(cellular_component:extracellular space)	K13963	SERPINB	map05146(Amoebiasis)			PF00079.17(Serpin:Serpin (serine protease inhibitor))	gi|134436|sp|P14754.1|SERA_MANSE(RecName: Full=Alaserpin; AltName: Full=Serpin-1; Flags: Precursor)
TRINITY_DN45638_c0_g2		0.00455969	-7.77685	1.00306e-08	0.0022062	yes	down	41	24	23	0	0	0	0.73	0.35	0.36	0	0	0	0.48	0	XP_011567023.1(PREDICTED: endochitinase 2-like [Plutella xylostella])		K01183	E3.2.1.14	map00520(Amino sugar and nucleotide sugar metabolism)			PF00704.25(Glyco_hydro_18:Glycosyl hydrolases family 18)	gi|116330|sp|P29024.1|CHIA_PHAAN(RecName: Full=Acidic endochitinase; Flags: Precursor)
TRINITY_DN51435_c3_g1		0.021742	-5.52337	1.15484e-08	0.00253981	yes	down	136	1	1	1	0	1	27.16	0.18	0.2	0.11	0	1.1	9.18	0.403333	NP_001040294.1(protease inhibitor 1 precursor [Bombyx mori])	GO:0008233(molecular_function:peptidase activity)						PF00050.18(Kazal_1:Kazal-type serine protease inhibitor domain); PF07648.12(Kazal_2:Kazal-type serine protease inhibitor domain)
TRINITY_DN61334_c1_g6		0.144193	-2.79392	1.31859e-08	0.00289986	yes	down	60	164	433	46	33	4	1	2.15	6.13	0.62	0.41	0.1	3.09333	0.376667	XP_018394256.1(PREDICTED: 27 kDa glycoprotein-like [Cyphomyrmex costatus])							PF07165.8(DUF1397:Protein of unknown function (DUF1397))	gi|46396271|sp|P83632.1|P27K_GALME(RecName: Full=27 kDa hemolymph protein; AltName: Full=P27K; Short=27k; Flags: Precursor [Galleria mellonella])
TRINITY_DN59288_c2_g1		0.00465249	-7.74778	1.34948e-08	0.00296776	yes	down	34	23	28	0	0	0	0.37	0.2	0.27	0	0	0	0.28	0	XP_011672201.1(PREDICTED: deleted in malignant brain tumors 1 protein-like isoform X5 [Strongylocentrotus purpuratus])	GO:0005044(molecular_function:scavenger receptor activity); GO:0016020(cellular_component:membrane)	K13912	DMBT1	map04970(Salivary secretion)			PF00530.15(SRCR:Scavenger receptor cysteine-rich domain); PF15494.3(SRCR_2:Scavenger receptor cysteine-rich domain)	gi|75048138|sp|Q95218.2|DMBT1_RABIT(RecName: Full=Deleted in malignant brain tumors 1 protein; AltName: Full=Hensin; Flags: Precursor)
TRINITY_DN67810_c0_g6		0.00465293	-7.74765	1.35118e-08	0.00297149	yes	down	34	22	29	0	0	0	0.58	0.3	0.43	0	0	0	0.436667	0	ABU93623.1(FCP, partial [Elysia chlorotica])	GO:0018298(biological_process:protein-chromophore linkage); GO:0016021(cellular_component:integral component of membrane)	K08910	LHCA4				PF00504.18(Chloroa_b-bind:Chlorophyll A-B binding protein)	gi|2498373|sp|Q08587.1|FCPD_PHATR(RecName: Full=Fucoxanthin-chlorophyll a-c binding protein D, chloroplastic; Flags: Precursor)
TRINITY_DN51807_c0_g1		0.00470032	-7.73303	1.42107e-08	0.00312511	yes	down	97	0	0	0	0	0	2.34	0	0	0	0	0	0.78	0	XP_023941628.1(uncharacterized protein LOC112048361 [Bicyclus anynana])
TRINITY_DN50564_c0_g2		0.135241	-2.8864	1.52574e-08	0.00335525	yes	down	329	135	131	24	23	20	2.95	0.99	1.03	0.17	0.15	0.27	1.65667	0.196667	ACO56332.1(putative gut cathepsin D-like aspartic protease [Callosobruchus maculatus])	GO:0004190(molecular_function:aspartic-type endopeptidase activity); GO:0004190(molecular_function:aspartic-type endopeptidase activity)	K01379	CTSD	map05152(Tuberculosis); map04071(Sphingolipid signaling pathway); map04210(Apoptosis); map04142(Lysosome); map04140(Autophagy - animal)			PF00026.20(Asp:Eukaryotic aspartyl protease); PF14543.3(TAXi_N:Xylanase inhibitor N-terminal); PF07966.9(A1_Propeptide:A1 Propeptide); PF14541.3(TAXi_C:Xylanase inhibitor C-terminal)	gi|115718|sp|P18242.1|CATD_MOUSE(RecName: Full=Cathepsin D; Flags: Precursor)
TRINITY_DN50795_c0_g1		0.0145163	-6.10618	1.53442e-08	0.00337433	yes	down	119	2	0	1	0	0	1.8	0.02	0	0.01	0	0	0.606667	0.00333333	XP_022819215.1(ferritin, lower subunit isoform X3 [Spodoptera litura])	GO:0008199(molecular_function:ferric iron binding); GO:0004322(molecular_function:ferroxidase activity); GO:0006879(biological_process:cellular iron ion homeostasis); GO:0006826(biological_process:iron ion transport); GO:0005623(cellular_component:cell)						PF00210.21(Ferritin:Ferritin-like domain)	gi|29336580|sp|O46119.1|FRIH_ECHGR(RecName: Full=Ferritin heavy chain)
TRINITY_DN60275_c4_g3		0.0678155	-3.88224	1.58155e-08	0.00347796	yes	down	122	43	53	4	5	3	1.69	0.51	0.64	0.04	0.06	0.06	0.946667	0.0533333	PIK36377.1(putative proteasome subunit beta type-5-like [Apostichopus japonicus])	GO:0004298(molecular_function:threonine-type endopeptidase activity); GO:0043161(biological_process:proteasome-mediated ubiquitin-dependent protein catabolic process); GO:0005737(cellular_component:cytoplasm); GO:0005634(cellular_component:nucleus); GO:0005839(cellular_component:proteasome core complex); GO:0004298(molecular_function:threonine-type endopeptidase activity); GO:0043161(biological_p…	K06831	LGALS3				PF00337.19(Gal-bind_lectin:Galactoside-binding lectin); PF00227.23(Proteasome:Proteasome subunit)	gi|126679|sp|P16110.3|LEG3_MOUSE(RecName: Full=Galectin-3; Short=Gal-3; AltName: Full=35 kDa lectin; AltName: Full=Carbohydrate-binding protein 35; Short=CBP 35; AltName: Full=Galactose-specific lectin 3; AltName: Full=IgE-binding protein; AltName: Full=L-34 galactoside-binding lectin; AltName: Full=Laminin-binding protein; AltName: Full=Lectin L-29; AltName: Full=Mac-2 antigen)
TRINITY_DN49949_c0_g1		0.030665	-5.02726	2.94709e-08	0.00647963	yes	down	147	0	0	1	2	0	1.05	0	0	0.01	0.01	0	0.35	0.00666667	XP_022827957.1(transferrin [Spodoptera litura])	GO:0046872(molecular_function:metal ion binding); GO:0006811(biological_process:ion transport); GO:0055072(biological_process:iron ion homeostasis); GO:0005615(cellular_component:extracellular space); GO:0046872(molecular_function:metal ion binding); GO:0006811(biological_process:ion transport); GO:0055072(biological_process:iron ion homeostasis); GO:0005615(cellular_component:extracellular space…						PF00405.14(Transferrin:Transferrin); PF12974.4(Phosphonate-bd:ABC transporter, phosphonate, periplasmic substrate-binding protein)	gi|136206|sp|P22297.1|TRF_MANSE(RecName: Full=Transferrin; Flags: Precursor [Manduca sexta])
TRINITY_DN57781_c3_g7		0.0472918	-4.40227	3.09305e-08	0.00680042	yes	down	165	11	0	6	0	0	4.49	0.24	0	0.13	0	0	1.57667	0.0433333	XP_022836311.1(40S ribosomal protein S4 isoform X1 [Spodoptera litura])	GO:0019843(molecular_function:rRNA binding); GO:0003735(molecular_function:structural constituent of ribosome); GO:0006412(biological_process:translation); GO:0005840(cellular_component:ribosome); GO:0019843(molecular_function:rRNA binding); GO:0003735(molecular_function:structural constituent of ribosome); GO:0006412(biological_process:translation); GO:0005840(cellular_component:ribosome)	K02987	RP-S4e, RPS4	map03010(Ribosome)	COG1471(J:Translation, ribosomal structure and biogenesis )	COG1471((ribosomal) protein)	PF00900.17(Ribosomal_S4e:Ribosomal family S4e); PF16121.2(40S_S4_C:40S ribosomal protein S4 C-terminus); PF08071.9(RS4NT:RS4NT (NUC023) domain); PF01479.22(S4:S4 domain); PF00467.26(KOW:KOW motif)	gi|74844658|sp|Q95V34.1|RS4_SPOFR(RecName: Full=40S ribosomal protein S4)
TRINITY_DN58582_c3_g2		0.0524946	-4.25169	3.27014e-08	0.0071894	yes	down	1	6	146	3	4	0	0.05	0.21	6.28	0.11	0.13	0	2.18	0.08	XP_022672561.1(uncharacterized protein LOC111255161 [Varroa destructor])								gi|74644329|sp|Q8TGM6.1|TAR1_YEAST(RecName: Full=Protein TAR1; AltName: Full=Transcript antisense to ribosomal RNA protein 1)
TRINITY_DN6366_c0_g2		0.0049971	-7.64469	3.54799e-08	0.00780023	yes	down	46	19	17	0	0	0	0.55	0.18	0.18	0	0	0	0.303333	0	AFG26286.1(aldolase class-1 protein [Apostichopus japonicus])	GO:0004332(molecular_function:fructose-bisphosphate aldolase activity); GO:0006096(biological_process:glycolytic process); GO:0004332(molecular_function:fructose-bisphosphate aldolase activity); GO:0006096(biological_process:glycolytic process)	K01623	ALDO	map00010(Glycolysis / Gluconeogenesis); map00030(Pentose phosphate pathway); map00051(Fructose and mannose metabolism)	COG3588(G:Carbohydrate transport and metabolism )	COG3588(fructose-bisphosphate aldolase)	PF00274.16(Glycolytic:Fructose-bisphosphate aldolase class-I)	gi|113610|sp|P07341.3|ALDOB_CHICK(RecName: Full=Fructose-bisphosphate aldolase B; AltName: Full=Liver-type aldolase)
TRINITY_DN51154_c1_g2		0.0428546	-4.5444	3.72407e-08	0.00818717	yes	down	147	16	0	4	1	0	4.05	0.36	0	0.09	0.02	0	1.47	0.0366667	XP_013196350.1(PREDICTED: 40S ribosomal protein S3a [Amyelois transitella])	GO:0003735(molecular_function:structural constituent of ribosome); GO:0006412(biological_process:translation); GO:0022627(cellular_component:cytosolic small ribosomal subunit); GO:0003735(molecular_function:structural constituent of ribosome); GO:0006412(biological_process:translation); GO:0022627(cellular_component:cytosolic small ribosomal subunit)	K02984	RP-S3Ae, RPS3A	map03010(Ribosome)	COG1890(J:Translation, ribosomal structure and biogenesis )	COG1890(Ribosomal protein)	PF01015.15(Ribosomal_S3Ae:Ribosomal S3Ae family)	gi|74938351|sp|Q95V35.1|RS3A_SPOFR(RecName: Full=40S ribosomal protein S3a)
TRINITY_DN47625_c0_g1		0.0524906	-4.2518	3.73561e-08	0.00821251	yes	down	187	0	0	7	0	0	23.1	0	0	0.64	0	0	7.7	0.213333
TRINITY_DN71273_c1_g5		0.129347	-2.95068	4.07677e-08	0.00896217	yes	down	232	110	104	14	17	18	3.57	1.38	1.4	0.17	0.2	0.43	2.11667	0.266667	BAC57467.1(c-type lysozyme [Marsupenaeus japonicus])	GO:0003796(molecular_function:lysozyme activity); GO:0008152(biological_process:metabolic process); GO:0003796(molecular_function:lysozyme activity); GO:0003796(molecular_function:lysozyme activity); GO:0008152(biological_process:metabolic process); GO:0003796(molecular_function:lysozyme activity); GO:0008152(biological_process:metabolic process); GO:0003796(molecular_function:lysozyme activity);…	K13915	LYZ	map04970(Salivary secretion)			PF00062.17(Lys:C-type lysozyme/alpha-lactalbumin family); PF01464.17(SLT:Transglycosylase SLT domain)	gi|126598|sp|P08905.2|LYZ2_MOUSE(RecName: Full=Lysozyme C-2; AltName: Full=1,4-beta-N-acetylmuramidase C; AltName: Full=Lysozyme C type M; Flags: Precursor)
TRINITY_DN50178_c0_g1		0.015615	-6.00092	4.34453e-08	0.00955062	yes	down	79	28	0	0	1	0	0.4	0.12	0	0	0	0	0.173333	0	PCG79590.1(hypothetical protein B5V51_14913 [Heliothis virescens])	GO:0006665(biological_process:sphingolipid metabolic process); GO:0005764(cellular_component:lysosome); GO:0006665(biological_process:sphingolipid metabolic process); GO:0005764(cellular_component:lysosome)	K12382	PSAP, SGP1	map04142(Lysosome)			PF03489.14(SapB_2:Saposin-like type B, region 2); PF05184.12(SapB_1:Saposin-like type B, region 1); PF02199.12(SapA:Saposin A-type domain)	gi|134218|sp|P07602.2|SAP_HUMAN(RecName: Full=Prosaposin; AltName: Full=Proactivator polypeptide; Contains: RecName: Full=Saposin-A; AltName: Full=Protein A; Contains: RecName: Full=Saposin-B-Val; Contains: RecName: Full=Saposin-B; AltName: Full=Cerebroside sulfate activator; Short=CSAct; AltName: Full=Dispersin; AltName: Full=Sphingolipid activator protein 1; Short=SAP-1; AltName: Full=Sulfatide…
TRINITY_DN56705_c2_g7		0.0719059	-3.79775	4.56854e-08	0.0100428	yes	down	136	29	45	4	5	3	1.31	0.23	0.38	0.03	0.04	0.04	0.64	0.0366667	XP_019644851.1(PREDICTED: matrix metalloproteinase-24-like [Branchiostoma belcheri])	GO:0004222(molecular_function:metalloendopeptidase activity); GO:0008270(molecular_function:zinc ion binding); GO:0031012(cellular_component:extracellular matrix); GO:0004222(molecular_function:metalloendopeptidase activity); GO:0008270(molecular_function:zinc ion binding); GO:0031012(cellular_component:extracellular matrix); GO:0016021(cellular_component:integral component of membrane)	K01413	MMP12				PF00413.21(Peptidase_M10:Matrixin); PF00045.16(Hemopexin:Hemopexin); PF01471.15(PG_binding_1:Putative peptidoglycan binding domain)	gi|152031638|sp|P34960.3|MMP12_MOUSE(RecName: Full=Macrophage metalloelastase; Short=MME; AltName: Full=Matrix metalloproteinase-12; Short=MMP-12; Flags: Precursor)
TRINITY_DN51312_c2_g6		0.0051668	-7.59651	5.42082e-08	0.0119156	yes	down	58	17	7	0	0	0	1.58	0.38	0.17	0	0	0	0.71	0	XP_002589500.1(hypothetical protein BRAFLDRAFT_88359 [Branchiostoma floridae])	GO:0004252(molecular_function:serine-type endopeptidase activity); GO:0006508(biological_process:proteolysis); GO:0005615(cellular_component:extracellular space); GO:0004252(molecular_function:serine-type endopeptidase activity); GO:0006508(biological_process:proteolysis); GO:0005615(cellular_component:extracellular space); GO:0004252(molecular_function:serine-type endopeptidase activity); GO:000…	K01312	PRSS1_2_3	map04972(Pancreatic secretion); map04080(Neuroactive ligand-receptor interaction); map05164(Influenza A); map04974(Protein digestion and absorption)	COG5640(O:Posttranslational modification, protein turnover, chaperones )	COG5640(protease)	PF00089.23(Trypsin:Trypsin); PF09342.8(DUF1986:Domain of unknown function (DUF1986))	gi|464944|sp|P35031.1|TRY1_SALSA(RecName: Full=Trypsin-1; AltName: Full=Trypsin I; Flags: Precursor)
TRINITY_DN50135_c0_g1		0.0494804	-4.337	5.83535e-08	0.0128266	yes	down	171	2	0	4	2	0	2.41	0.02	0	0.04	0.02	0	0.81	0.02	XP_021189686.1(ferritin subunit isoform X2 [Helicoverpa armigera])	GO:0008199(molecular_function:ferric iron binding); GO:0004322(molecular_function:ferroxidase activity); GO:0006879(biological_process:cellular iron ion homeostasis); GO:0006826(biological_process:iron ion transport); GO:0005623(cellular_component:cell); GO:0008199(molecular_function:ferric iron binding); GO:0004322(molecular_function:ferroxidase activity); GO:0006879(biological_process:cellular …	K00522	FTH1	map04978(Mineral absorption)			PF00210.21(Ferritin:Ferritin-like domain); PF02915.14(Rubrerythrin:Rubrerythrin)	gi|193806339|sp|P41822.2|FRI_AEDAE(RecName: Full=Ferritin subunit; AltName: Full=AeFer(H); AltName: Full=Ferritin heavy chain-like protein; Flags: Precursor)
TRINITY_DN37284_c0_g3		0.0247502	-5.33641	6.76711e-08	0.0148742	yes	down	116	8	0	1	1	0	3.12	0.17	0	0.02	0.02	0	1.09667	0.0133333	PCG78884.1(hypothetical protein B5V51_2845 [Heliothis virescens])	GO:0003735(molecular_function:structural constituent of ribosome); GO:0006412(biological_process:translation); GO:0005840(cellular_component:ribosome); GO:0003735(molecular_function:structural constituent of ribosome); GO:0006412(biological_process:translation); GO:0005840(cellular_component:ribosome); GO:0003735(molecular_function:structural constituent of ribosome); GO:0006412(biological_proces…	K02991	RP-S6e, RPS6	map05205(Proteoglycans in cancer); map03010(Ribosome); map04910(Insulin signaling pathway); map01521(EGFR tyrosine kinase inhibitor resistance); map04150(mTOR signaling pathway); map04151(PI3K-Akt signaling pathway); map04066(HIF-1 signaling pathway)	COG2125(J:Translation, ribosomal structure and biogenesis )	COG2125(40s ribosomal protein s6)	PF01092.16(Ribosomal_S6e:Ribosomal protein S6e)	gi|2500492|sp|Q94624.1|RS6_MANSE(RecName: Full=40S ribosomal protein S6)
TRINITY_DN47306_c0_g1		0.0253069	-5.30433	9.43464e-08	0.0207354	yes	down	30	74	1	0	2	0	0.49	0.98	0.01	0	0.02	0	0.493333	0.00666667	XP_022825873.1(SPARC [Spodoptera litura])	GO:0005509(molecular_function:calcium ion binding); GO:0005518(molecular_function:collagen binding); GO:0050840(molecular_function:extracellular matrix binding); GO:0007165(biological_process:signal transduction); GO:0005615(cellular_component:extracellular space); GO:0005578(cellular_component:proteinaceous extracellular matrix); GO:0005509(molecular_function:calcium ion binding); GO:0005518(mol…						PF10591.6(SPARC_Ca_bdg:Secreted protein acidic and rich in cysteine Ca binding region); PF09289.7(FOLN:Follistatin/Osteonectin-like EGF domain)	gi|464320|sp|P34714.1|SPRC_CAEEL(RecName: Full=SPARC; AltName: Full=Basement-membrane protein 40; Short=BM-40; AltName: Full=Osteonectin; Short=ON; AltName: Full=Secreted protein acidic and rich in cysteine; Flags: Precursor)
TRINITY_DN56298_c0_g1		0.0773658	-3.69216	1.00688e-07	0.0221291	yes	down	226	0	0	2	10	0	27.71	0	0	0.18	0.92	0	9.23667	0.366667	ATN45246.1(heat shock protein 27.2 [Mythimna separata])
TRINITY_DN49555_c0_g1		0.00544976	-7.51959	1.03331e-07	0.0227099	yes	down	81	2	0	0	0	0	0.6	0.01	0	0	0	0	0.203333	0	XP_013183726.1(PREDICTED: synaptic vesicle glycoprotein 2C-like [Amyelois transitella])	GO:0022857(molecular_function:transmembrane transporter activity); GO:0016021(cellular_component:integral component of membrane)	K06258	SV2	map04512(ECM-receptor interaction)			PF07690.13(MFS_1:Major Facilitator Superfamily); PF00083.21(Sugar_tr:Sugar (and other) transporter); PF06779.11(MFS_4:Uncharacterised MFS-type transporter YbfB)	gi|74738530|sp|Q7L1I2.1|SV2B_HUMAN(RecName: Full=Synaptic vesicle glycoprotein 2B)
TRINITY_DN15904_c0_g1		0.0331638	-4.91425	1.04046e-07	0.022867	yes	down	117	15	0	1	2	0	8.99	0.92	0	0.06	0.12	0	3.30333	0.06	XP_021180818.1(60S acidic ribosomal protein P1 [Helicoverpa armigera])	GO:0003735(molecular_function:structural constituent of ribosome); GO:0006414(biological_process:translational elongation); GO:0005840(cellular_component:ribosome); GO:0003735(molecular_function:structural constituent of ribosome); GO:0006414(biological_process:translational elongation); GO:0005840(cellular_component:ribosome); GO:0003735(molecular_function:structural constituent of ribosome); GO…	K02942	RP-LP1, RPLP1	map03010(Ribosome)			PF00428.16(Ribosomal_60s:60s Acidic ribosomal protein)	gi|1350780|sp|P08570.2|RLA1_DROME(RecName: Full=60S acidic ribosomal protein P1; AltName: Full=Acidic ribosomal protein RPA2; AltName: Full=RP21C)
TRINITY_DN59614_c4_g1		0.202629	-2.30309	1.1099e-07	0.0243911	yes	down	6493	30840	52342	8430	6006	1720	102.49	395.1	721.83	103.48	70.9	41.91	406.473	72.0967	XP_015600461.1(PREDICTED: vitellogenin-like [Cephus cinctus])	GO:0005319(molecular_function:lipid transporter activity); GO:0005319(molecular_function:lipid transporter activity); GO:0005319(molecular_function:lipid transporter activity)							gi|74841764|sp|Q868N5.1|VIT_APIME(RecName: Full=Vitellogenin; Flags: Precursor)
TRINITY_DN71364_c1_g1		0.200798	-2.31618	1.1808e-07	0.0259491	yes	down	16993.1	38547.2	56719.8	11701.3	5720.29	2565	257.7	474.54	751.46	138.05	64.87	60	494.567	87.64	XP_015600461.1(PREDICTED: vitellogenin-like [Cephus cinctus])	GO:0005319(molecular_function:lipid transporter activity); GO:0005319(molecular_function:lipid transporter activity)						PF00094.22(VWD:von Willebrand factor type D domain)	gi|122111208|sp|Q2VQM6.1|VIT2_SOLIN(RecName: Full=Vitellogenin-2; Flags: Precursor)
TRINITY_DN49725_c0_g2		0.00554928	-7.49348	1.29263e-07	0.0284045	yes	down	82	0	0	0	0	0	15.15	0	0	0	0	0	5.05	0	XP_022826185.1(anionic antimicrobial peptide 2-like [Spodoptera litura])
TRINITY_DN43353_c0_g2		0.0913431	-3.45256	1.37622e-07	0.0302408	yes	down	103	52	65	4	7	6	1.52	0.62	0.84	0.05	0.08	0.14	0.993333	0.09	KFM79663.1(Cathepsin L, partial [Stegodyphus mimosarum])	GO:0008234(molecular_function:cysteine-type peptidase activity); GO:0008234(molecular_function:cysteine-type peptidase activity); GO:0008234(molecular_function:cysteine-type peptidase activity); GO:0008234(molecular_function:cysteine-type peptidase activity); GO:0008234(molecular_function:cysteine-type peptidase activity)	K01368	CTSS	map05152(Tuberculosis); map04145(Phagosome); map04210(Apoptosis); map04142(Lysosome); map04612(Antigen processing and presentation)	COG4870(O:Posttranslational modification, protein turnover, chaperones )	COG4870(cysteine)	PF00112.20(Peptidase_C1:Papain family cysteine protease); PF08246.9(Inhibitor_I29:Cathepsin propeptide inhibitor domain (I29))	gi|341940310|sp|O70370.2|CATS_MOUSE(RecName: Full=Cathepsin S; Flags: Precursor)
TRINITY_DN48314_c0_g1		0.0661257	-3.91865	1.41276e-07	0.0310435	yes	down	169	17	1	7	2	0	2.88	0.23	0.01	0.09	0.03	0	1.04	0.04	ACY95307.1(ribosomal protein P0 [Manduca sexta])	GO:0042254(biological_process:ribosome biogenesis); GO:0005840(cellular_component:ribosome); GO:0042254(biological_process:ribosome biogenesis); GO:0005840(cellular_component:ribosome); GO:0042254(biological_process:ribosome biogenesis); GO:0005840(cellular_component:ribosome); GO:0042254(biological_process:ribosome biogenesis); GO:0005840(cellular_component:ribosome)	K02941	RP-LP0, RPLP0	map03010(Ribosome)	COG0244(J:Translation, ribosomal structure and biogenesis )	COG0244(50s ribosomal protein L10)	PF00466.17(Ribosomal_L10:Ribosomal protein L10); PF00428.16(Ribosomal_60s:60s Acidic ribosomal protein)	gi|20139848|sp|Q9U3U0.1|RLA0_CERCA(RecName: Full=60S acidic ribosomal protein P0; Short=CcP0)
TRINITY_DN56311_c6_g1		0.0341644	-4.87136	1.76018e-07	0.0386749	yes	down	113	14	0	2	1	0	1.46	0.15	0	0.02	0.01	0	0.536667	0.01	XP_022828022.1(lysosomal aspartic protease [Spodoptera litura])	GO:0004190(molecular_function:aspartic-type endopeptidase activity); GO:0004190(molecular_function:aspartic-type endopeptidase activity)	K01379	CTSD	map05152(Tuberculosis); map04071(Sphingolipid signaling pathway); map04210(Apoptosis); map04142(Lysosome); map04140(Autophagy - animal)			PF00026.20(Asp:Eukaryotic aspartyl protease); PF14543.3(TAXi_N:Xylanase inhibitor N-terminal); PF14541.3(TAXi_C:Xylanase inhibitor C-terminal); PF13650.3(Asp_protease_2:Aspartyl protease)	gi|205831550|sp|Q03168.2|ASPP_AEDAE(RecName: Full=Lysosomal aspartic protease; Flags: Precursor)
TRINITY_DN48560_c0_g1		0.00572054	-7.44963	1.89267e-07	0.0415841	yes	down	77	2	0	0	0	0	3.04	0.06	0	0	0	0	1.03333	0	XP_023936568.1(40S ribosomal protein S9 [Bicyclus anynana])	GO:0019843(molecular_function:rRNA binding); GO:0003735(molecular_function:structural constituent of ribosome); GO:0006412(biological_process:translation); GO:0015935(cellular_component:small ribosomal subunit); GO:0019843(molecular_function:rRNA binding); GO:0003735(molecular_function:structural constituent of ribosome); GO:0006412(biological_process:translation); GO:0015935(cellular_component:s…	K02997	RP-S9e, RPS9	map03010(Ribosome)	COG0522(J:Translation, ribosomal structure and biogenesis )	COG0522(One of the primary rRNA binding proteins, it binds directly to 16S rRNA where it nucleates assembly of the body of the 30S subunit (By similarity))	PF01479.22(S4:S4 domain); PF00163.16(Ribosomal_S4:Ribosomal protein S4/S9 N-terminal domain)	gi|60416385|sp|P55935.2|RS9_DROME(RecName: Full=40S ribosomal protein S9)
TRINITY_DN62526_c5_g4		0.0414336	-4.59306	2.04718e-07	0.0449788	yes	down	134	5	0	3	1	0	4.83	0.15	0	0.08	0.03	0	1.66	0.0366667	XP_021197880.1(heat shock 70 kDa protein cognate 4 [Helicoverpa armigera])	GO:0005524(molecular_function:ATP binding); GO:0005524(molecular_function:ATP binding); GO:0005524(molecular_function:ATP binding)	K03283	HSPA1_8	map05169(Epstein-Barr virus infection); map05164(Influenza A); map05162(Measles); map05145(Toxoplasmosis); map04915(Estrogen signaling pathway); map04010(MAPK signaling pathway); map03040(Spliceosome); map05134(Legionellosis); map04213(Longevity regulating pathway - multiple species); map04144(Endocytosis); map04612(Antigen processing and presentation); map04141(Protein processing in endoplasmic …			PF00012.17(HSP70:Hsp70 protein); PF02782.13(FGGY_C:FGGY family of carbohydrate kinases, C-terminal domain); PF10712.6(NAD-GH:NAD-specific glutamate dehydrogenase)	gi|12585261|sp|Q9U639.1|HSP7D_MANSE(RecName: Full=Heat shock 70 kDa protein cognate 4; Short=Hsc 70-4)
TRINITY_DN55847_c1_g4		0.0267124	-5.22635	2.13991e-07	0.0470136	yes	down	1	0	93.51	0	2	0	0.1	0	8.36	0	0.22	0	2.82	0.0733333	GAA49439.1(hypothetical protein CLF_103069, partial [Clonorchis sinensis])
TRINITY_DN68507_c0_g2		25485.5	14.6374	7.89878e-77	1.74377e-71	yes	up	0	0	0	0	0	10866.9	0	0	0	0	0	201.07	0	67.0233
TRINITY_DN63118_c0_g1		8761.15	13.0969	1.48044e-75	3.26828e-70	yes	up	1	0	0	7	4	13012	0.01	0	0	0.08	0.04	270.36	0.00333333	90.16	XP_001636340.1(predicted protein [Nematostella vectensis])		K19928	ZP3				PF00100.20(Zona_pellucida:Zona pellucida-like domain)	gi|325530345|sp|P79762.4|ZP3_CHICK(RecName: Full=Zona pellucida sperm-binding protein 3; AltName: Full=Sperm receptor; AltName: Full=Zona pellucida C protein; AltName: Full=Zona pellucida glycoprotein 3; Short=Zp-3; Contains: RecName: Full=Processed zona pellucida sperm-binding protein 3; Flags: Precursor)
TRINITY_DN66795_c1_g1		2899.21	11.5014	7.40944e-71	1.63573e-65	yes	up	3	0	1	2	2	13431.9	0.03	0	0.01	0.02	0.02	680.74	0.0133333	226.927	XP_003092925.1(hypothetical protein CRE_16427 [Caenorhabditis remanei])	GO:0005509(molecular_function:calcium ion binding); GO:0016021(cellular_component:integral component of membrane); GO:0005509(molecular_function:calcium ion binding); GO:0016021(cellular_component:integral component of membrane)							gi|3913896|sp|O33479.1|ICEV_PSESX(RecName: Full=Ice nucleation protein)
TRINITY_DN66001_c0_g1		5573.01	12.4442	8.65611e-71	1.91094e-65	yes	up	0	0	1	2	2	8418.71	0	0	0.03	0.08	0.07	1079.23	0.01	359.793
TRINITY_DN63118_c0_g2		2894.97	11.4993	1.22197e-69	2.69762e-64	yes	up	3	0	0	4	3	10289	0.06	0	0	0.06	0.05	328.66	0.02	109.59	XP_020898845.1(ZP domain-containing protein-like [Exaiptasia pallida])		K19928	ZP3				PF00100.20(Zona_pellucida:Zona pellucida-like domain)	gi|325530345|sp|P79762.4|ZP3_CHICK(RecName: Full=Zona pellucida sperm-binding protein 3; AltName: Full=Sperm receptor; AltName: Full=Zona pellucida C protein; AltName: Full=Zona pellucida glycoprotein 3; Short=Zp-3; Contains: RecName: Full=Processed zona pellucida sperm-binding protein 3; Flags: Precursor)
TRINITY_DN67043_c2_g3		1594.77	10.6391	2.49282e-67	5.50316e-62	yes	up	5	0	4	11	2	15836	0.18	0	0.25	0.4	0.05	1549.67	0.143333	516.707								PF00100.20(Zona_pellucida:Zona pellucida-like domain); PF00088.15(Trefoil:Trefoil (P-type) domain)	gi|585100|sp|Q07287.1|ZP4_PIG(RecName: Full=Zona pellucida sperm-binding protein 4; AltName: Full=Zona pellucida glycoprotein 3-alpha; Short=Zp-3-alpha; Short=Zp3-alpha; AltName: Full=Zona pellucida glycoprotein 4; Short=Zp-4; AltName: Full=Zona pellucida protein B; Contains: RecName: Full=Processed zona pellucida sperm-binding protein 4; Flags: Precursor)
TRINITY_DN67787_c1_g5		2685.68	11.3911	4.10623e-59	9.06486e-54	yes	up	0	1	0	0	0	4060.11	0	0.03	0	0	0	212.93	0.01	70.9767
TRINITY_DN50262_c0_g2		1365.73	10.4155	8.32584e-59	1.838e-53	yes	up	3	0	0	4	2	4849	0.6	0	0	2.15	1.03	5418.79	0.2	1807.32								PF07057.8(TraI:DNA helicase TraI)
TRINITY_DN46494_c0_g1		7548.11	12.8819	1.81497e-58	4.00667e-53	yes	up	0	0	0	0	0	3216	0	0	0	0	0	28.14	0	9.38	XP_020615556.1(ZP domain-containing protein-like [Orbicella faveolata])	GO:0005509(molecular_function:calcium ion binding); GO:0030246(molecular_function:carbohydrate binding); GO:0016021(cellular_component:integral component of membrane)						PF00100.20(Zona_pellucida:Zona pellucida-like domain)	gi|1353183|sp|P47984.1|ZP2_FELCA(RecName: Full=Zona pellucida sperm-binding protein 2; AltName: Full=Zona pellucida glycoprotein 2; Short=Zp-2; AltName: Full=Zona pellucida protein A; Contains: RecName: Full=Processed zona pellucida sperm-binding protein 2; Flags: Precursor)
TRINITY_DN50846_c0_g1		2569.24	11.3271	2.57176e-58	5.67732e-53	yes	up	1	0	0	1	2	3814	0.04	0	0	0.03	0.11	677.47	0.0133333	225.87	XP_006613951.1(PREDICTED: mucin-2-like [Apis dorsata])							PF04519.10(Bactofilin:Polymer-forming cytoskeletal)
TRINITY_DN57960_c1_g3		7391.03	12.8516	3.99926e-58	8.82857e-53	yes	up	0	0	0	0	0	3149	0	0	0	0	0	17.32	0	5.77333	BAK64111.1(alpha-2 macroglobulin [Hasarius adansoni])	GO:0004866(molecular_function:endopeptidase inhibitor activity); GO:0005615(cellular_component:extracellular space); GO:0004866(molecular_function:endopeptidase inhibitor activity); GO:0005615(cellular_component:extracellular space); GO:0004866(molecular_function:endopeptidase inhibitor activity); GO:0005615(cellular_component:extracellular space); GO:0004866(molecular_function:endopeptidase inhi…	K03910	A2M	map04610(Complement and coagulation cascades)	COG2373(R:General function prediction only )	COG2373(alpha-2-macroglobulin domain protein)	PF07678.11(A2M_comp:A-macroglobulin complement component); PF00207.19(A2M:Alpha-2-macroglobulin family); PF07703.11(A2M_N_2:Alpha-2-macroglobulin family N-terminal region); PF07677.11(A2M_recep:A-macroglobulin receptor); PF01835.16(A2M_N:MG2 domain); PF10569.6(Thiol-ester_cl:Alpha-macro-globulin thiol-ester bond-forming region); PF05326.8(SVA:Seminal vesicle autoantigen (SVA))	gi|341940160|sp|Q6GQT1.2|A2MP_MOUSE(RecName: Full=Alpha-2-macroglobulin-P; AltName: Full=Alpha-2-macroglobulin; Flags: Precursor)
TRINITY_DN44618_c0_g1		941.555	9.8789	8.53966e-58	1.88517e-52	yes	up	2	0	3	2	3	5451	0.03	0	0.04	0.02	0.03	120.19	0.0233333	40.08	PFX27705.1(Deleted in malignant brain tumors 1 protein [Stylophora pistillata])	GO:0016021(cellular_component:integral component of membrane)						PF00100.20(Zona_pellucida:Zona pellucida-like domain)	gi|325530345|sp|P79762.4|ZP3_CHICK(RecName: Full=Zona pellucida sperm-binding protein 3; AltName: Full=Sperm receptor; AltName: Full=Zona pellucida C protein; AltName: Full=Zona pellucida glycoprotein 3; Short=Zp-3; Contains: RecName: Full=Processed zona pellucida sperm-binding protein 3; Flags: Precursor)
TRINITY_DN67043_c1_g1		2481.29	11.2769	9.38299e-58	2.07132e-52	yes	up	1	0	0	1	0	3686	0.02	0	0	0.02	0	143.29	0.00666667	47.77								PF00100.20(Zona_pellucida:Zona pellucida-like domain); PF00088.15(Trefoil:Trefoil (P-type) domain)	gi|46397079|sp|P60852.1|ZP1_HUMAN(RecName: Full=Zona pellucida sperm-binding protein 1; AltName: Full=Zona pellucida glycoprotein 1; Short=Zp-1; Contains: RecName: Full=Processed zona pellucida sperm-binding protein 1; Flags: Precursor)
TRINITY_DN67787_c1_g3		7124.76	12.7986	1.58545e-57	3.49992e-52	yes	up	0	0	0	0	0	3035.43	0	0	0	0	0	57.19	0	19.0633
TRINITY_DN49867_c1_g1		2236.88	11.1273	3.64412e-56	8.04442e-51	yes	up	0	0	1	0	1	3378	0	0	0.01	0	0.01	58.69	0.00333333	19.5667	XP_002598359.1(hypothetical protein BRAFLDRAFT_69715 [Branchiostoma floridae])	GO:0005634(cellular_component:nucleus); GO:0005634(cellular_component:nucleus)	K06627	CCNA	map04110(Cell cycle); map05203(Viral carcinogenesis); map05161(Hepatitis B); map05169(Epstein-Barr virus infection); map04914(Progesterone-mediated oocyte maturation); map04152(AMPK signaling pathway)	COG5024(D:Cell cycle control, cell division, chromosome partitioning )	COG5024(g2 mitotic-specific)	PF00134.20(Cyclin_N:Cyclin, N-terminal domain); PF02984.16(Cyclin_C:Cyclin, C-terminal domain)	gi|2494006|sp|Q92161.1|CCNA1_CARAU(RecName: Full=Cyclin-A1; Short=Cyclin-A)
TRINITY_DN39021_c0_g1		6323.84	12.6266	1.37958e-55	3.04543e-50	yes	up	0	0	0	3	0	2690	0	0	0	0.02	0	43.63	0	14.55
TRINITY_DN100350_c0_g1		6217.41	12.6021	2.60118e-55	5.74209e-50	yes	up	0	0	0	0	1	2647	0	0	0	0	0.01	56.5	0	18.8367	XP_020908758.1(uncharacterized protein LOC110246738, partial [Exaiptasia pallida])		K19928	ZP3				PF00100.20(Zona_pellucida:Zona pellucida-like domain)	gi|325530345|sp|P79762.4|ZP3_CHICK(RecName: Full=Zona pellucida sperm-binding protein 3; AltName: Full=Sperm receptor; AltName: Full=Zona pellucida C protein; AltName: Full=Zona pellucida glycoprotein 3; Short=Zp-3; Contains: RecName: Full=Processed zona pellucida sperm-binding protein 3; Flags: Precursor)
TRINITY_DN12049_c0_g1		6108.15	12.5765	5.04269e-55	1.11316e-49	yes	up	0	0	0	3	0	2598	0	0	0	0.06	0	110.93	0	36.9967	XP_003742123.1(PREDICTED: eukaryotic translation initiation factor 1-like [Galendromus occidentalis])	GO:0003743(molecular_function:translation initiation factor activity); GO:0003743(molecular_function:translation initiation factor activity); GO:0003743(molecular_function:translation initiation factor activity)	K03113	EIF1, SUI1	map03013(RNA transport)	COG0023(J:Translation, ribosomal structure and biogenesis )	COG0023(translation initiation factor)	PF01253.19(SUI1:Translation initiation factor SUI1)	gi|12644074|sp|O60739.2|EIF1B_HUMAN(RecName: Full=Eukaryotic translation initiation factor 1b; Short=eIF1b; AltName: Full=Protein translation factor SUI1 homolog GC20 >gi|47116965|sp|P61220.1|EIF1B_PIG RecName: Full=Eukaryotic translation initiation factor 1b; Short=eIF1b; AltName: Full=Protein translation factor SUI1 homolog GC20 >gi|47117303|sp|Q9CXU9.2|EIF1B_MOUSE RecName: Full=Eukaryotic tran…
TRINITY_DN54534_c0_g4		2033.21	10.9895	1.50664e-54	3.32586e-49	yes	up	1	0	0	1	1	3018	0.02	0	0	0.01	0.01	80.85	0.00666667	26.9567	KFM65893.1(Tubulin alpha-1C chain, partial [Stegodyphus mimosarum])	GO:0005525(molecular_function:GTP binding); GO:0003924(molecular_function:GTPase activity); GO:0005200(molecular_function:structural constituent of cytoskeleton); GO:0007017(biological_process:microtubule-based process); GO:0005874(cellular_component:microtubule); GO:0005525(molecular_function:GTP binding); GO:0003924(molecular_function:GTPase activity); GO:0005200(molecular_function:structural c…	K07374	TUBA	map04145(Phagosome); map04210(Apoptosis); map04540(Gap junction); map04530(Tight junction); map05130(Pathogenic Escherichia coli infection)	COG5023(Z:Cytoskeleton )	COG5023(Tubulin is the major constituent of microtubules. It binds two moles of GTP, one at an exchangeable site on the beta chain and one at a non-exchangeable site on the alpha chain (By similarity))	PF00091.22(Tubulin:Tubulin/FtsZ family, GTPase domain); PF03953.14(Tubulin_C:Tubulin C-terminal domain); PF14881.3(Tubulin_3:Tubulin domain)	gi|3024695|sp|Q91060.1|TBA_NOTVI(RecName: Full=Tubulin alpha chain)
TRINITY_DN49748_c0_g1		5823.15	12.5076	2.99504e-54	6.61144e-49	yes	up	0	0	0	0	3	2476	0	0	0	0	0.02	36.25	0	12.09			K19928	ZP3				PF00100.20(Zona_pellucida:Zona pellucida-like domain)	gi|251757420|sp|P21754.2|ZP3_HUMAN(RecName: Full=Zona pellucida sperm-binding protein 3; AltName: Full=Sperm receptor; AltName: Full=ZP3A/ZP3B; AltName: Full=Zona pellucida glycoprotein 3; Short=Zp-3; AltName: Full=Zona pellucida protein C; Contains: RecName: Full=Processed zona pellucida sperm-binding protein 3; Flags: Precursor)
TRINITY_DN66795_c1_g2		1938.69	10.9209	8.73692e-54	1.92863e-48	yes	up	1	0	0	0	0	2880.08	0.01	0	0	0	0	35.71	0.00333333	11.9033	OWF47679.1(hypothetical protein KP79_PYT12833 [Mizuhopecten yessoensis])								gi|3913896|sp|O33479.1|ICEV_PSESX(RecName: Full=Ice nucleation protein)
TRINITY_DN68507_c0_g3		5308.65	12.3741	9.32008e-53	2.05735e-47	yes	up	0	0	0	1	1	2258.12	0	0	0	0.02	0.02	82.9	0	27.6467
TRINITY_DN49534_c0_g1		870.581	9.76583	1.17023e-51	2.58319e-46	yes	up	3	0	0	1	0	3093	0.23	0	0	0.01	0	60.66	0.0766667	20.2233	XP_019625405.1(PREDICTED: G2/mitotic-specific cyclin-B-like isoform X4 [Branchiostoma belcheri])	GO:0005634(cellular_component:nucleus)	K05868	CCNB	map04068(FoxO signaling pathway); map04110(Cell cycle); map04914(Progesterone-mediated oocyte maturation); map04115(p53 signaling pathway)	COG5024(D:Cell cycle control, cell division, chromosome partitioning )	COG5024(g2 mitotic-specific)	PF00134.20(Cyclin_N:Cyclin, N-terminal domain); PF02984.16(Cyclin_C:Cyclin, C-terminal domain)	gi|2494008|sp|Q92162.1|CCNB1_CARAU(RecName: Full=G2/mitotic-specific cyclin-B1)
TRINITY_DN63282_c0_g1		4826.11	12.2366	3.16066e-51	6.9769e-46	yes	up	0	0	0	0	0	2055	0	0	0	0	0	28.7	0	9.56667	XP_002595412.1(hypothetical protein BRAFLDRAFT_119025 [Branchiostoma floridae])	GO:0016491(molecular_function:oxidoreductase activity); GO:0016021(cellular_component:integral component of membrane); GO:0005622(cellular_component:intracellular); GO:0016491(molecular_function:oxidoreductase activity); GO:0016021(cellular_component:integral component of membrane); GO:0005622(cellular_component:intracellular)	K09516	RETSAT	map00830(Retinol metabolism)	COG1233(Q:Secondary metabolites biosynthesis, transport and catabolism )	COG1233(phytoene)	PF01593.21(Amino_oxidase:Flavin containing amine oxidoreductase); PF13450.3(NAD_binding_8:NAD(P)-binding Rossmann-like domain); PF00890.21(FAD_binding_2:FAD binding domain); PF12831.4(FAD_oxidored:FAD dependent oxidoreductase); PF01266.21(DAO:FAD dependent oxidoreductase); PF03486.11(HI0933_like:HI0933-like protein); PF01494.16(FAD_binding_3:FAD binding domain); PF07992.11(Pyr_redox_2:Pyridine nu…	gi|82230779|sp|Q5BLE8.1|RETST_DANRE(RecName: Full=Putative all-trans-retinol 13,14-reductase; AltName: Full=All-trans-13,14-dihydroretinol saturase; Short=RetSat; Flags: Precursor)
TRINITY_DN49528_c0_g1		1592.69	10.6372	9.80978e-51	2.16542e-45	yes	up	0	0	1	1	0	2404	0	0	0.85	0.65	0	4724.96	0.283333	1575.2
TRINITY_DN50223_c1_g7		4604.27	12.1688	1.78751e-50	3.94576e-45	yes	up	0	0	0	2	2	1955	0	0	0	0.02	0.01	29.04	0	9.69	XP_013414685.1(carbonic anhydrase 2 [Lingula anatina])	GO:0004089(molecular_function:carbonate dehydratase activity); GO:0008270(molecular_function:zinc ion binding); GO:0006730(biological_process:one-carbon metabolic process); GO:0016021(cellular_component:integral component of membrane); GO:0004089(molecular_function:carbonate dehydratase activity); GO:0008270(molecular_function:zinc ion binding); GO:0006730(biological_process:one-carbon metabolic …	K18246	CA4	map04964(Proximal tubule bicarbonate reclamation); map00910(Nitrogen metabolism)	COG3338(P:Inorganic ion transport and metabolism )	COG3338(Carbonic AnHydrase)	PF00194.18(Carb_anhydrase:Eukaryotic-type carbonic anhydrase)	gi|1345658|sp|P48284.1|CAH4_RAT(RecName: Full=Carbonic anhydrase 4; AltName: Full=Carbonate dehydratase IV; AltName: Full=Carbonic anhydrase IV; Short=CA-IV; Flags: Precursor)
TRINITY_DN94405_c0_g1		4588.58	12.1638	2.02634e-50	4.47293e-45	yes	up	0	0	0	1	1	1951	0	0	0	0.01	0.01	48.49	0	16.17	XP_002607077.1(hypothetical protein BRAFLDRAFT_118679 [Branchiostoma floridae])		K18762	ZAR1				PF13695.3(zf-3CxxC:Zinc-binding domain); PF17180.1(zf-3CxxC_2:Zinc-binding domain)	gi|45477269|sp|Q7T3T8.1|ZAR1_DANRE(RecName: Full=Zygote arrest protein 1; AltName: Full=Oocyte-specific maternal effect factor)
TRINITY_DN67787_c1_g1		4495.81	12.1344	4.29056e-50	9.47089e-45	yes	up	0	0	0	0	0	1914.12	0	0	0	0	0	146.49	0	48.83
TRINITY_DN47551_c0_g1		1432.33	10.4842	5.70323e-49	1.25891e-43	yes	up	1	0	0	0	2	2124	0.02	0	0	0	0.04	78.78	0.00666667	26.2733	XP_019615314.1(PREDICTED: sperm-specific protein PHI-2B/PHI-3-like [Branchiostoma belcheri])	GO:0003677(molecular_function:DNA binding); GO:0006334(biological_process:nucleosome assembly); GO:0000786(cellular_component:nucleosome); GO:0005634(cellular_component:nucleus); GO:0003677(molecular_function:DNA binding); GO:0006334(biological_process:nucleosome assembly); GO:0000786(cellular_component:nucleosome); GO:0005634(cellular_component:nucleus)						PF00538.16(Linker_histone:linker histone H1 and H5 family)	gi|114795|sp|P15308.1|B4_XENLA(RecName: Full=Protein B4; AltName: Full=Histone H1-like protein; AltName: Full=Linker histone B4)
TRINITY_DN63398_c0_g5		4193.07	12.0338	5.82559e-49	1.28592e-43	yes	up	0	0	0	0	0	1785	0	0	0	0	0	35.34	0	11.78	XP_020908395.1(creatine kinase, testis isozyme-like [Exaiptasia pallida])	GO:0005524(molecular_function:ATP binding); GO:0016301(molecular_function:kinase activity); GO:0005524(molecular_function:ATP binding); GO:0016301(molecular_function:kinase activity); GO:0005524(molecular_function:ATP binding); GO:0016301(molecular_function:kinase activity); GO:0005524(molecular_function:ATP binding); GO:0016301(molecular_function:kinase activity)	K00933	E2.7.3.2	map00330(Arginine and proline metabolism)	COG3869(E:Amino acid transport and metabolism )	COG3869(ATP guanido phosphotransferase)	PF00217.16(ATP-gua_Ptrans:ATP:guanido phosphotransferase, C-terminal catalytic domain); PF02807.12(ATP-gua_PtransN:ATP:guanido phosphotransferase, N-terminal domain)	gi|125293|sp|P05122.1|KCRB_CHICK(RecName: Full=Creatine kinase B-type; AltName: Full=B-CK; AltName: Full=Creatine kinase B chain)
TRINITY_DN50526_c0_g1		4179.98	12.0293	6.68003e-49	1.47452e-43	yes	up	0	0	0	0	1	1778	0	0	0	0	0.01	280.4	0	93.47
TRINITY_DN87936_c0_g1		910.096	9.82988	1.99768e-48	4.40957e-43	yes	up	2	0	0	2	1	2295	0.05	0	0	0.04	0.02	85.66	0.0166667	28.5733	XP_013417648.1(ribosyldihydronicotinamide dehydrogenase [quinone]-like [Lingula anatina])		K00355	NQO1	map00130(Ubiquinone and other terpenoid-quinone biosynthesis); map05418(Fluid shear stress and atherosclerosis)	COG2249(R:General function prediction only )	COG2249((NAD(P)H dehydrogenase) (Quinone))	PF02525.14(Flavodoxin_2:Flavodoxin-like fold); PF03358.12(FMN_red:NADPH-dependent FMN reductase)	gi|2842673|sp|Q64669.3|NQO1_MOUSE(RecName: Full=NAD(P)H dehydrogenase [quinone] 1; AltName: Full=Azoreductase; AltName: Full=DT-diaphorase; Short=DTD; AltName: Full=Menadione reductase; AltName: Full=NAD(P)H:quinone oxidoreductase 1; AltName: Full=Phylloquinone reductase; AltName: Full=Quinone reductase 1; Short=QR1)
TRINITY_DN44634_c0_g1		886.791	9.79245	3.57002e-48	7.88021e-43	yes	up	0	0	2	0	0	2311	0	0	0.02	0	0	34.61	0.00666667	11.5367
TRINITY_DN37027_c0_g1		3843.88	11.9083	2.53594e-47	5.59762e-42	yes	up	0	0	0	4	0	1631	0	0	0	0.05	0	44.04	0	14.6967	XP_002607077.1(hypothetical protein BRAFLDRAFT_118679 [Branchiostoma floridae])		K18762	ZAR1				PF13695.3(zf-3CxxC:Zinc-binding domain)	gi|45477271|sp|Q7T3U0.1|ZAR1_XENLA(RecName: Full=Zygote arrest protein 1; AltName: Full=Oocyte-specific maternal effect factor)
TRINITY_DN47452_c0_g3		3781.34	11.8847	5.12832e-47	1.13198e-41	yes	up	0	0	0	0	1	1608	0	0	0	0	0.01	23.34	0	7.78333	KXJ15142.1(Oncoprotein-induced transcript 3 protein [Exaiptasia pallida])		K19928	ZP3				PF00100.20(Zona_pellucida:Zona pellucida-like domain)	gi|325530345|sp|P79762.4|ZP3_CHICK(RecName: Full=Zona pellucida sperm-binding protein 3; AltName: Full=Sperm receptor; AltName: Full=Zona pellucida C protein; AltName: Full=Zona pellucida glycoprotein 3; Short=Zp-3; Contains: RecName: Full=Processed zona pellucida sperm-binding protein 3; Flags: Precursor)
TRINITY_DN99881_c0_g1		572.958	9.16229	3.93336e-45	8.68211e-40	yes	up	3	0	0	1	4	2028	0.15	0	0	0.04	0.15	166.19	0.05	55.46	AGH70130.1(histone H2A [Placozoa sp. H4])	GO:0003677(molecular_function:DNA binding); GO:0046982(molecular_function:protein heterodimerization activity); GO:0000786(cellular_component:nucleosome); GO:0005634(cellular_component:nucleus); GO:0003677(molecular_function:DNA binding); GO:0046982(molecular_function:protein heterodimerization activity); GO:0000786(cellular_component:nucleosome); GO:0005634(cellular_component:nucleus); GO:000367…	K11251	H2A	map05034(Alcoholism); map05322(Systemic lupus erythematosus)	COG5262(B:Chromatin structure and dynamics )	COG5262(histone h2a)	PF16211.2(Histone_H2A_C:C-terminus of histone H2A); PF00125.21(Histone:Core histone H2A/H2B/H3/H4); PF00808.20(CBFD_NFYB_HMF:Histone-like transcription factor (CBF/NF-Y) and archaeal histone)	gi|74752099|sp|Q96QV6.3|H2A1A_HUMAN(RecName: Full=Histone H2A type 1-A; AltName: Full=Histone H2A/r)
TRINITY_DN67787_c1_g2		1090.39	10.0906	2.12693e-44	4.69476e-39	yes	up	1	0	0	0	1	1616.68	0.01	0	0	0	0.03	48.11	0.00333333	16.0467
TRINITY_DN100318_c0_g1		2936.79	11.52	1.94385e-42	4.29061e-37	yes	up	0	0	0	1	0	1248	0	0	0	0.01	0	13.26	0	4.42333
TRINITY_DN48592_c0_g2		2879.23	11.4915	4.33012e-42	9.55774e-37	yes	up	0	0	0	7	2	1213	0	0	0	0.1	0.03	33.65	0	11.26			K19928	ZP3				PF00100.20(Zona_pellucida:Zona pellucida-like domain)	gi|325530345|sp|P79762.4|ZP3_CHICK(RecName: Full=Zona pellucida sperm-binding protein 3; AltName: Full=Sperm receptor; AltName: Full=Zona pellucida C protein; AltName: Full=Zona pellucida glycoprotein 3; Short=Zp-3; Contains: RecName: Full=Processed zona pellucida sperm-binding protein 3; Flags: Precursor)
TRINITY_DN63152_c1_g2		883.701	9.78741	1.20714e-40	2.66448e-35	yes	up	1	0	0	1	3	1305	0.15	0	0	0.02	0.06	157.14	0.05	52.4067
TRINITY_DN66051_c2_g8		300.224	8.2299	4.64243e-40	1.0247e-34	yes	up	2	0	3	8	2	1724.88	0.02	0	0.04	0.08	0.01	24.28	0.02	8.12333	XP_002736742.1(PREDICTED: elongation factor 2-like [Saccoglossus kowalevskii])		K03234	EEF2	map04921(Oxytocin signaling pathway); map04152(AMPK signaling pathway)	COG0480(J:Translation, ribosomal structure and biogenesis )	COG0480(Catalyzes the GTP-dependent ribosomal translocation step during translation elongation. During this step, the ribosome changes from the pre-translocational (PRE) to the post- translocational (POST) state as the newly formed A-site-bound peptidyl-tRNA and P-site-bound deacylated tRNA move to the P and E sites, respectively. Catalyzes the coordinated movement of the two tRNA molecules, the …	PF00009.24(GTP_EFTU:Elongation factor Tu GTP binding domain); PF14492.3(EFG_II:Elongation Factor G, domain II); PF03144.22(GTP_EFTU_D2:Elongation factor Tu domain 2); PF01926.20(MMR_HSR1:50S ribosome-binding GTPase)	gi|88909609|sp|Q3SYU2.3|EF2_BOVIN(RecName: Full=Elongation factor 2; Short=EF-2)
TRINITY_DN63152_c1_g1		2528.09	11.3038	7.6026e-40	1.67808e-34	yes	up	0	0	0	0	0	1075	0	0	0	0	0	82.63	0	27.5433
TRINITY_DN46921_c0_g1		2457.74	11.2631	2.28473e-39	5.04292e-34	yes	up	0	0	0	0	0	1045	0	0	0	0	0	16.88	0	5.62667	XP_011430805.1(PREDICTED: importin subunit alpha-5 [Crassostrea gigas])		K15043	KPNA2	map05164(Influenza A)	COG5064(U:Intracellular trafficking, secretion, and vesicular transport )	COG5064(importin subunit alpha)	PF00514.20(Arm:Armadillo/beta-catenin-like repeat); PF01749.17(IBB:Importin beta binding domain); PF16186.2(Arm_3:Atypical Arm repeat); PF13513.3(HEAT_EZ:HEAT-like repeat); PF13646.3(HEAT_2:HEAT repeats)	gi|1708482|sp|P52170.2|IMA5_XENLA(RecName: Full=Importin subunit alpha-5; AltName: Full=Karyopherin subunit alpha-1)
TRINITY_DN60318_c2_g1		2387.38	11.2212	7.0327e-39	1.55227e-33	yes	up	0	0	0	0	0	1015	0	0	0	0	0	62.49	0	20.83									gi|20140815|sp|Q9I954.3|TYBB_CYPCA(RecName: Full=Thymosin beta-b)
TRINITY_DN49147_c0_g1		2374.92	11.2137	8.6061e-39	1.89955e-33	yes	up	0	0	0	1	1	1007	0	0	0	0.01	0.01	18.91	0	6.31	XP_013401826.1(G2/mitotic-specific cyclin-B [Lingula anatina])	GO:0005634(cellular_component:nucleus); GO:0005634(cellular_component:nucleus)	K05868	CCNB	map04068(FoxO signaling pathway); map04110(Cell cycle); map04914(Progesterone-mediated oocyte maturation); map04115(p53 signaling pathway)	COG5024(D:Cell cycle control, cell division, chromosome partitioning )	COG5024(g2 mitotic-specific)	PF00134.20(Cyclin_N:Cyclin, N-terminal domain); PF02984.16(Cyclin_C:Cyclin, C-terminal domain)	gi|66773974|sp|Q60FX9.1|CCNB2_ANGJA(RecName: Full=G2/mitotic-specific cyclin-B2)
TRINITY_DN51116_c1_g5		384.747	8.58777	1.02861e-38	2.27034e-33	yes	up	0	0	3	1	0	1426	0	0	0.05	0.02	0	44.81	0.0166667	14.9433	AIL25288.1(glyceraldehyde-3-phosphate dehydrogenase, partial [Mytilus galloprovincialis])	GO:0004365(molecular_function:glyceraldehyde-3-phosphate dehydrogenase (NAD+) (phosphorylating) activity); GO:0051287(molecular_function:NAD binding); GO:0050661(molecular_function:NADP binding); GO:0006006(biological_process:glucose metabolic process); GO:0006096(biological_process:glycolytic process); GO:0004365(molecular_function:glyceraldehyde-3-phosphate dehydrogenase (NAD+) (phosphorylating…	K00134	GAPDH, gapA	map00010(Glycolysis / Gluconeogenesis); map05010(Alzheimer's disease); map04066(HIF-1 signaling pathway)	COG0057(G:Carbohydrate transport and metabolism )	COG0057(glyceraldehyde3phosphate dehydrogenase)	PF02800.17(Gp_dh_C:Glyceraldehyde 3-phosphate dehydrogenase, C-terminal domain); PF00044.21(Gp_dh_N:Glyceraldehyde 3-phosphate dehydrogenase, NAD binding domain)	gi|123918122|sp|Q5XJ10.2|G3P_DANRE(RecName: Full=Glyceraldehyde-3-phosphate dehydrogenase; Short=GAPDH; AltName: Full=Peptidyl-cysteine S-nitrosylase GAPDH)
TRINITY_DN61464_c0_g5		2345.17	11.1955	1.39734e-38	3.08419e-33	yes	up	0	0	0	0	0	997	0	0	0	0	0	89.71	0	29.9033	XP_002596927.1(hypothetical protein BRAFLDRAFT_58397 [Branchiostoma floridae])	GO:0005525(molecular_function:GTP binding); GO:0003924(molecular_function:GTPase activity); GO:0005200(molecular_function:structural constituent of cytoskeleton); GO:0007017(biological_process:microtubule-based process); GO:0005737(cellular_component:cytoplasm); GO:0005874(cellular_component:microtubule); GO:0005525(molecular_function:GTP binding); GO:0003924(molecular_function:GTPase activity); …	K07374	TUBA	map04145(Phagosome); map04210(Apoptosis); map04540(Gap junction); map04530(Tight junction); map05130(Pathogenic Escherichia coli infection)			PF03953.14(Tubulin_C:Tubulin C-terminal domain)	gi|135410|sp|P06604.1|TBA2_DROME(RecName: Full=Tubulin alpha-2 chain)
TRINITY_DN68078_c6_g1		747.141	9.54524	6.58085e-38	1.45251e-32	yes	up	0	0	1	0	0	1127	0	0	0.01	0	0	11.12	0.00333333	3.70667
TRINITY_DN45576_c0_g1		482.041	8.91301	1.0085e-37	2.22593e-32	yes	up	2	0	0	1	0	1214	0.03	0	0	0.01	0	30.3	0.01	10.1033	ACO10989.1(Tumor-associated calcium signal transducer 2 precursor [Caligus rogercresseyi])		K06737	EPCAM, TACSTD1, CD326				PF00086.15(Thyroglobulin_1:Thyroglobulin type-1 repeat)	gi|81873736|sp|Q8BGV3.1|TACD2_MOUSE(RecName: Full=Tumor-associated calcium signal transducer 2; AltName: Full=Cell surface glycoprotein Trop-2; Flags: Precursor)
TRINITY_DN94843_c0_g1		300.824	8.23278	1.16642e-37	2.57448e-32	yes	up	1	0	3	0	1	1429	0.03	0	0.08	0	0.02	65.43	0.0366667	21.8167	CAB96130.1(claudin [Halocynthia roretzi])	GO:0005198(molecular_function:structural molecule activity); GO:0005923(cellular_component:bicellular tight junction); GO:0016021(cellular_component:integral component of membrane); GO:0005886(cellular_component:plasma membrane); GO:0005198(molecular_function:structural molecule activity); GO:0005923(cellular_component:bicellular tight junction); GO:0016021(cellular_component:integral component o…	K06087	CLDN	map04514(Cell adhesion molecules (CAMs)); map04670(Leukocyte transendothelial migration); map04530(Tight junction); map05160(Hepatitis C)			PF00822.17(PMP22_Claudin:PMP-22/EMP/MP20/Claudin family); PF13903.3(Claudin_2:PMP-22/EMP/MP20/Claudin tight junction)	gi|6685321|sp|Q9YH91.1|CLDY_DANRE(RecName: Full=Claudin-like protein ZF-A89; AltName: Full=Claudin d)
TRINITY_DN54534_c0_g1		450.359	8.81493	7.96393e-37	1.75776e-31	yes	up	0	1	1	0	3	1169	0	0.03	0.03	0	0.07	57.21	0.02	19.0933	XP_023215858.1(tubulin alpha-1C chain-like [Centruroides sculpturatus])	GO:0005525(molecular_function:GTP binding); GO:0003924(molecular_function:GTPase activity); GO:0005200(molecular_function:structural constituent of cytoskeleton); GO:0007017(biological_process:microtubule-based process); GO:0005874(cellular_component:microtubule); GO:0005525(molecular_function:GTP binding); GO:0003924(molecular_function:GTPase activity); GO:0005200(molecular_function:structural c…	K07374	TUBA	map04145(Phagosome); map04210(Apoptosis); map04540(Gap junction); map04530(Tight junction); map05130(Pathogenic Escherichia coli infection)	COG5023(Z:Cytoskeleton )	COG5023(Tubulin is the major constituent of microtubules. It binds two moles of GTP, one at an exchangeable site on the beta chain and one at a non-exchangeable site on the alpha chain (By similarity))	PF00091.22(Tubulin:Tubulin/FtsZ family, GTPase domain); PF14881.3(Tubulin_3:Tubulin domain)	gi|3024695|sp|Q91060.1|TBA_NOTVI(RecName: Full=Tubulin alpha chain)
TRINITY_DN52506_c2_g1		2037.93	10.9929	2.78886e-36	6.15541e-31	yes	up	0	0	0	0	0	866	0	0	0	0	0	5.31	0	1.77	XP_019619288.1(PREDICTED: prolow-density lipoprotein receptor-related protein 1-like isoform X2 [Branchiostoma belcheri])							PF00057.15(Ldl_recept_a:Low-density lipoprotein receptor domain class A); PF00058.14(Ldl_recept_b:Low-density lipoprotein receptor repeat class B); PF14670.3(FXa_inhibition:Coagulation Factor Xa inhibitory site); PF07645.12(EGF_CA:Calcium-binding EGF domain); PF12662.4(cEGF:Complement Clr-like EGF-like); PF07974.10(EGF_2:EGF-like domain)	gi|47116978|sp|Q9QYP1.2|LRP4_RAT(RecName: Full=Low-density lipoprotein receptor-related protein 4; Short=LRP-4; AltName: Full=Multiple epidermal growth factor-like domains 7; Flags: Precursor)
TRINITY_DN50118_c0_g1		2014.47	10.9762	4.27863e-36	9.44348e-31	yes	up	0	0	0	0	0	856	0	0	0	0	0	8.14	0	2.71333	XP_006822722.1(PREDICTED: golgin subfamily A member 4-like [Saccoglossus kowalevskii])	GO:0005524(molecular_function:ATP binding); GO:0008017(molecular_function:microtubule binding); GO:0003777(molecular_function:microtubule motor activity); GO:0007018(biological_process:microtubule-based movement); GO:0005874(cellular_component:microtubule)	K10402	KIF20				PF00225.20(Kinesin:Kinesin motor domain); PF16796.2(Microtub_bd:Microtubule binding); PF08614.8(ATG16:Autophagy protein 16 (ATG16))	gi|109892475|sp|Q29RT6.1|KI20A_BOVIN(RecName: Full=Kinesin-like protein KIF20A)
TRINITY_DN67613_c0_g10		1907.21	10.8972	3.35962e-35	7.41509e-30	yes	up	0	0	0	1	0	809	0	0	0	0.01	0	17.92	0	5.97667	ABJ97377.1(heat shock protein 70 [Pteria penguin])	GO:0005524(molecular_function:ATP binding); GO:0005524(molecular_function:ATP binding); GO:0005524(molecular_function:ATP binding); GO:0005524(molecular_function:ATP binding)	K03283	HSPA1_8	map05169(Epstein-Barr virus infection); map05164(Influenza A); map05162(Measles); map05145(Toxoplasmosis); map04915(Estrogen signaling pathway); map04010(MAPK signaling pathway); map03040(Spliceosome); map05134(Legionellosis); map04213(Longevity regulating pathway - multiple species); map04144(Endocytosis); map04612(Antigen processing and presentation); map04141(Protein processing in endoplasmic …	COG0443(O:Posttranslational modification, protein turnover, chaperones )	COG0443(heat shock protein 70)	PF00012.17(HSP70:Hsp70 protein); PF06723.10(MreB_Mbl:MreB/Mbl protein); PF10712.6(NAD-GH:NAD-specific glutamate dehydrogenase)	gi|232285|sp|P08108.2|HSP70_ONCMY(RecName: Full=Heat shock cognate 70 kDa protein; Short=HSP70)
TRINITY_DN47750_c0_g1		1866.7	10.8663	7.66916e-35	1.69267e-29	yes	up	0	0	0	0	0	793	0	0	0	0	0	9.99	0	3.33
TRINITY_DN57942_c3_g3		1836.2	10.8425	1.43953e-34	3.17718e-29	yes	up	0	0	0	0	0	780	0	0	0	0	0	4.61	0	1.53667	XP_019616393.1(PREDICTED: importin-5-like [Branchiostoma belcheri])		K20222	IPO5, KPNB3, RANBP5				PF13646.3(HEAT_2:HEAT repeats); PF02985.19(HEAT:HEAT repeat); PF13513.3(HEAT_EZ:HEAT-like repeat); PF12755.4(Vac14_Fab1_bd:Vacuolar 14 Fab1-binding region); PF12717.4(Cnd1:non-SMC mitotic condensation complex subunit 1); PF03810.16(IBN_N:Importin-beta N-terminal domain); PF12719.4(Cnd3:Nuclear condensing complex subunits, C-term domain)	gi|4033763|sp|O00410.4|IPO5_HUMAN(RecName: Full=Importin-5; Short=Imp5; AltName: Full=Importin subunit beta-3; AltName: Full=Karyopherin beta-3; AltName: Full=Ran-binding protein 5; Short=RanBP5)
TRINITY_DN48431_c0_g1		1805.88	10.8185	2.71274e-34	5.98725e-29	yes	up	0	0	0	4	0	762	0	0	0	0.34	0	151.3	0	50.5467
TRINITY_DN49283_c0_g1		1793.98	10.8089	3.48455e-34	7.69068e-29	yes	up	0	0	0	0	0	762	0	0	0	0	0	23.53	0	7.84333	AGG39703.1(translationally controlled tumor protein [Branchiostoma japonicum])	GO:0005509(molecular_function:calcium ion binding); GO:0008017(molecular_function:microtubule binding); GO:0030154(biological_process:cell differentiation); GO:0007130(biological_process:synaptonemal complex assembly); GO:0005737(cellular_component:cytoplasm); GO:0000795(cellular_component:synaptonemal complex); GO:0005737(cellular_component:cytoplasm)						PF00838.14(TCTP:Translationally controlled tumour protein)	gi|20140733|sp|Q98SJ7.1|TCTP_LABRO(RecName: Full=Translationally-controlled tumor protein homolog; Short=TCTP)
TRINITY_DN67258_c0_g10		1770.52	10.79	5.73003e-34	1.26466e-28	yes	up	0	0	0	0	0	752	0	0	0	0	0	10.3	0	3.43333	XP_019632405.1(PREDICTED: protein HGV2-like isoform X2 [Branchiostoma belcheri])		K11291	NASP				PF10516.6(SHNi-TPR:SHNi-TPR); PF13424.3(TPR_12:Tetratricopeptide repeat); PF07719.14(TPR_2:Tetratricopeptide repeat); PF00515.25(TPR_1:Tetratricopeptide repeat)	gi|23503077|sp|P49321.2|NASP_HUMAN(RecName: Full=Nuclear autoantigenic sperm protein; Short=NASP)
TRINITY_DN53874_c5_g2		1761.77	10.7828	6.9072e-34	1.52446e-28	yes	up	0	0	0	1	0	747	0	0	0	0.01	0	17.25	0	5.75333	ELU13210.1(hypothetical protein CAPTEDRAFT_187889 [Capitella teleta])	GO:0003993(molecular_function:acid phosphatase activity); GO:0003993(molecular_function:acid phosphatase activity); GO:0003993(molecular_function:acid phosphatase activity); GO:0003993(molecular_function:acid phosphatase activity)	K14379	ACP5	map04380(Osteoclast differentiation); map05323(Rheumatoid arthritis); map00740(Riboflavin metabolism); map04142(Lysosome)	COG1409(R:General function prediction only )	COG1409(Hydrolyzes cAMP to 5'-AMP. Plays an important regulatory role in modulating the intracellular concentration of cAMP, thereby influencing cAMP-dependent processes (By similarity))	PF00149.25(Metallophos:Calcineurin-like phosphoesterase); PF12850.4(Metallophos_2:Calcineurin-like phosphoesterase superfamily domain)	gi|730357|sp|Q05117.2|PPA5_MOUSE(RecName: Full=Tartrate-resistant acid phosphatase type 5; Short=TR-AP; AltName: Full=Tartrate-resistant acid ATPase; Short=TrATPase; AltName: Full=Type 5 acid phosphatase; Flags: Precursor)
TRINITY_DN64069_c4_g4		1749.41	10.7726	9.00052e-34	1.98646e-28	yes	up	0	0	0	0	0	743	0	0	0	0	0	14.07	0	4.69	XP_002607583.1(hypothetical protein BRAFLDRAFT_71461 [Branchiostoma floridae])	GO:0003723(molecular_function:RNA binding); GO:0003723(molecular_function:RNA binding); GO:0003723(molecular_function:RNA binding)	K13195	CIRBP				PF00076.19(RRM_1:RNA recognition motif. (a.k.a. RRM, RBD, or RNP domain)); PF16367.2(RRM_7:RNA recognition motif); PF08777.8(RRM_3:RNA binding motif)	gi|82247034|sp|Q9DED4.1|CIRBB_XENLA(RecName: Full=Cold-inducible RNA-binding protein B; AltName: Full=Cold-inducible RNA-binding protein 2; Short=xCIRP2; AltName: Full=Glycine-rich RNA-binding protein CIRP-B)
TRINITY_DN33868_c0_g1		1749.41	10.7726	9.00052e-34	1.98646e-28	yes	up	0	0	0	0	0	743	0	0	0	0	0	40.13	0	13.3767	AEH58058.1(histone variant H2A.Z [Mytilus galloprovincialis])	GO:0003677(molecular_function:DNA binding); GO:0046982(molecular_function:protein heterodimerization activity); GO:0000786(cellular_component:nucleosome); GO:0005634(cellular_component:nucleus); GO:0003677(molecular_function:DNA binding); GO:0046982(molecular_function:protein heterodimerization activity); GO:0000786(cellular_component:nucleosome); GO:0005634(cellular_component:nucleus)	K11251	H2A	map05034(Alcoholism); map05322(Systemic lupus erythematosus)	COG5262(B:Chromatin structure and dynamics )	COG5262(histone h2a)	PF00125.21(Histone:Core histone H2A/H2B/H3/H4); PF16211.2(Histone_H2A_C:C-terminus of histone H2A)	gi|82197904|sp|Q5ZMD6.3|H2AZ_CHICK(RecName: Full=Histone H2A.Z; Short=H2A/z)
TRINITY_DN67787_c1_g4		1728.98	10.7557	1.39837e-33	3.08624e-28	yes	up	0	0	0	0	1	732.88	0	0	0	0	0.03	48.4	0	16.1433
TRINITY_DN51609_c3_g1		1721.26	10.7492	1.65314e-33	3.64851e-28	yes	up	0	0	0	0	0	731	0	0	0	0	0	16.77	0	5.59	XP_019644212.1(PREDICTED: 60S ribosomal protein L3-like [Branchiostoma belcheri])	GO:0003723(molecular_function:RNA binding); GO:0003735(molecular_function:structural constituent of ribosome); GO:0000027(biological_process:ribosomal large subunit assembly); GO:0006412(biological_process:translation); GO:0022625(cellular_component:cytosolic large ribosomal subunit); GO:0003735(molecular_function:structural constituent of ribosome); GO:0006412(biological_process:translation); GO…	K02925	RP-L3e, RPL3	map03010(Ribosome)	COG0087(J:Translation, ribosomal structure and biogenesis )	COG0087(One of the primary rRNA binding proteins, it binds directly near the 3'-end of the 23S rRNA, where it nucleates assembly of the 50S subunit (By similarity))	PF00297.19(Ribosomal_L3:Ribosomal protein L3)	gi|730565|sp|P39023.2|RL3_HUMAN(RecName: Full=60S ribosomal protein L3; AltName: Full=HIV-1 TAR RNA-binding protein B; Short=TARBP-B)
TRINITY_DN62231_c0_g1		1716.56	10.7453	1.83065e-33	4.04026e-28	yes	up	0	0	0	0	0	729	0	0	0	0	0	4.47	0	1.49	XP_019924816.1(PREDICTED: carboxypeptidase D-like [Crassostrea gigas])	GO:0004181(molecular_function:metallocarboxypeptidase activity); GO:0008270(molecular_function:zinc ion binding); GO:0016021(cellular_component:integral component of membrane); GO:0004181(molecular_function:metallocarboxypeptidase activity); GO:0004185(molecular_function:serine-type carboxypeptidase activity); GO:0008270(molecular_function:zinc ion binding); GO:0006518(biological_process:peptide …	K07752	CPD				PF00246.21(Peptidase_M14:Zinc carboxypeptidase); PF13620.3(CarboxypepD_reg:Carboxypeptidase regulatory-like domain); PF13715.3(CarbopepD_reg_2:CarboxypepD_reg-like domain)	gi|62510319|sp|Q9JHW1.2|CBPD_RAT(RecName: Full=Carboxypeptidase D; AltName: Full=Metallocarboxypeptidase D; AltName: Full=gp180; Flags: Precursor)
TRINITY_DN37277_c0_g2		1705.4	10.7359	2.33664e-33	5.15697e-28	yes	up	0	0	0	0	3	720	0	0	0	0	0.13	69.4	0	23.1767			K14739	MT1_2	map04212(Longevity regulating pathway - worm); map04978(Mineral absorption)			PF00131.17(Metallothio:Metallothionein)	gi|1346601|sp|P25128.2|MT_BARBB(RecName: Full=Metallothionein; Short=MT)
TRINITY_DN48953_c0_g1		560.67	9.13101	3.78808e-33	8.36026e-28	yes	up	1	0	0	0	0	830	0.01	0	0	0	0	15.97	0.00333333	5.32333	XP_014678580.1(PREDICTED: protein BTG2-like [Priapulus caudatus])		K14443	TOB	map03018(RNA degradation)			PF07742.9(BTG:BTG family)	gi|3023409|sp|P78543.1|BTG2_HUMAN(RecName: Full=Protein BTG2; AltName: Full=BTG family member 2; AltName: Full=NGF-inducible anti-proliferative protein PC3)
TRINITY_DN93391_c0_g1		1681.37	10.7154	3.95831e-33	8.73592e-28	yes	up	0	0	0	0	0	714	0	0	0	0	0	14.82	0	4.94	XP_011438515.1(PREDICTED: plasminogen activator inhibitor 1 RNA-binding protein isoform X2 [Crassostrea gigas])		K19019	HABP4				PF04774.12(HABP4_PAI-RBP1:Hyaluronan / mRNA binding family); PF16174.2(IHABP4_N:Intracellular hyaluronan-binding protein 4 N-terminal)	gi|74742472|sp|Q5JVS0.1|HABP4_HUMAN(RecName: Full=Intracellular hyaluronan-binding protein 4; Short=IHABP-4; Short=IHABP4; AltName: Full=Ki-1/57 intracellular antigen)
TRINITY_DN71271_c2_g1		1643.6	10.6826	9.17721e-33	2.02538e-27	yes	up	0	0	0	4	2	690	0	0	0	0.3	0.15	117.29	0	39.2467	CBY35474.1(unnamed protein product [Oikopleura dioica])	GO:0004365(molecular_function:glyceraldehyde-3-phosphate dehydrogenase (NAD+) (phosphorylating) activity); GO:0051287(molecular_function:NAD binding); GO:0050661(molecular_function:NADP binding); GO:0006006(biological_process:glucose metabolic process); GO:0006096(biological_process:glycolytic process); GO:0004365(molecular_function:glyceraldehyde-3-phosphate dehydrogenase (NAD+) (phosphorylating…	K00134	GAPDH, gapA	map00010(Glycolysis / Gluconeogenesis); map05010(Alzheimer's disease); map04066(HIF-1 signaling pathway)			PF00044.21(Gp_dh_N:Glyceraldehyde 3-phosphate dehydrogenase, NAD binding domain); PF01113.17(DapB_N:Dihydrodipicolinate reductase, N-terminus)	gi|123918122|sp|Q5XJ10.2|G3P_DANRE(RecName: Full=Glyceraldehyde-3-phosphate dehydrogenase; Short=GAPDH; AltName: Full=Peptidyl-cysteine S-nitrosylase GAPDH)
TRINITY_DN49568_c0_g1		1592.23	10.6368	2.93758e-32	6.48312e-27	yes	up	0	0	0	0	0	676	0	0	0	0	0	6.49	0	2.16333	XP_019620944.1(PREDICTED: LOW QUALITY PROTEIN: protein PAT1 homolog 1-like [Branchiostoma belcheri])	GO:0003723(molecular_function:RNA binding); GO:0033962(biological_process:cytoplasmic mRNA processing body assembly); GO:0000290(biological_process:deadenylation-dependent decapping of nuclear-transcribed mRNA); GO:0000932(cellular_component:cytoplasmic mRNA processing body)	K12617	PATL1, PAT1	map03018(RNA degradation)			PF09770.6(PAT1:Topoisomerase II-associated protein PAT1)	gi|82228488|sp|Q4V7K4.1|PATL2_XENLA(RecName: Full=Protein PAT1 homolog 2; AltName: Full=PAT1-like protein 2; AltName: Full=Protein P100; AltName: Full=Protein PAT1 homolog a; Short=Pat1a; Short=XPat1a)
TRINITY_DN49800_c1_g3		1575.81	10.6219	4.28492e-32	9.45659e-27	yes	up	0	0	0	0	0	669	0	0	0	0	0	10.23	0	3.41	XP_002730368.1(PREDICTED: ribonucleoside-diphosphate reductase subunit M2-like [Saccoglossus kowalevskii])		K10808	RRM2	map00240(Pyrimidine metabolism); map00480(Glutathione metabolism); map00230(Purine metabolism); map04115(p53 signaling pathway)	COG0208(F:Nucleotide transport and metabolism )	COG0208(Provides the precursors necessary for DNA synthesis. Catalyzes the biosynthesis of deoxyribonucleotides from the corresponding ribonucleotides (By similarity))	PF00268.18(Ribonuc_red_sm:Ribonucleotide reductase, small chain)	gi|3914657|sp|P79733.1|RIR2_DANRE(RecName: Full=Ribonucleoside-diphosphate reductase subunit M2; AltName: Full=Ribonucleotide reductase protein R2 class I; AltName: Full=Ribonucleotide reductase small chain; AltName: Full=Ribonucleotide reductase small subunit)
TRINITY_DN59233_c0_g2		1569.73	10.6163	4.93086e-32	1.08821e-26	yes	up	0	0	0	0	1	665	0	0	0	0	0.01	8.26	0	2.75667	XP_013779140.1(eukaryotic initiation factor 4A-I-like [Limulus polyphemus])	GO:0005524(molecular_function:ATP binding); GO:0004004(molecular_function:ATP-dependent RNA helicase activity); GO:0003743(molecular_function:translation initiation factor activity); GO:0005524(molecular_function:ATP binding); GO:0004004(molecular_function:ATP-dependent RNA helicase activity); GO:0003743(molecular_function:translation initiation factor activity)	K03257	EIF4A	map03013(RNA transport)	COG0513(L:Replication, recombination and repair )	COG0513(atp-dependent rna helicase)	PF00270.26(DEAD:DEAD/DEAH box helicase); PF00271.28(Helicase_C:Helicase conserved C-terminal domain); PF04851.12(ResIII:Type III restriction enzyme, res subunit); PF13245.3(AAA_19:Part of AAA domain)	gi|46397463|sp|P60842.1|IF4A1_HUMAN(RecName: Full=Eukaryotic initiation factor 4A-I; Short=eIF-4A-I; Short=eIF4A-I; AltName: Full=ATP-dependent RNA helicase eIF4A-1 >gi|46397464|sp|P60843.1|IF4A1_MOUSE RecName: Full=Eukaryotic initiation factor 4A-I; Short=eIF-4A-I; Short=eIF4A-I; AltName: Full=ATP-dependent RNA helicase eIF4A-1 >gi|109892471|sp|Q3SZ54.1|IF4A1_BOVIN RecName: Full=Eukaryotic initi…
TRINITY_DN22615_c0_g1		517.918	9.01658	7.37224e-32	1.627e-26	yes	up	1	0	0	0	1	765	0.02	0	0	0	0.01	18.68	0.00666667	6.23	XP_002731646.1(PREDICTED: THO complex subunit 4-A-like [Saccoglossus kowalevskii])	GO:0003723(molecular_function:RNA binding)	K12881	THOC4, ALY	map03013(RNA transport); map03015(mRNA surveillance pathway); map05168(Herpes simplex infection); map03040(Spliceosome)			PF00076.19(RRM_1:RNA recognition motif. (a.k.a. RRM, RBD, or RNP domain)); PF13865.3(FoP_duplication:C-terminal duplication domain of Friend of PRMT1)	gi|82230182|sp|Q58EA2.1|THO4A_XENLA(RecName: Full=THO complex subunit 4-A; Short=Tho4-A; AltName: Full=Aly/REF export factor-A)
TRINITY_DN29773_c0_g1		1510.74	10.561	1.96403e-31	4.33445e-26	yes	up	0	0	0	1	0	640	0	0	0	0.02	0	19.66	0	6.56	XP_013407543.1(geminin-like [Lingula anatina])	GO:0006275(biological_process:regulation of DNA replication); GO:0006275(biological_process:regulation of DNA replication)	K10749	GMNN				PF07412.9(Geminin:Geminin)	gi|20454908|sp|O75496.1|GEMI_HUMAN(RecName: Full=Geminin)
TRINITY_DN67043_c2_g1		250.626	7.96939	1.97348e-31	4.35528e-26	yes	up	3	0	0	2	1	883	0.54	0	0	0.26	0.14	330.6	0.18	110.333								PF00100.20(Zona_pellucida:Zona pellucida-like domain)	gi|46397082|sp|Q9BH11.2|ZP4_BOVIN(RecName: Full=Zona pellucida sperm-binding protein 4; AltName: Full=Zona pellucida glycoprotein 4; Short=Zp-4; AltName: Full=Zona pellucida protein B; Contains: RecName: Full=Processed zona pellucida sperm-binding protein 4; Flags: Precursor)
TRINITY_DN49890_c2_g1		1479.62	10.531	4.13263e-31	9.12029e-26	yes	up	0	0	0	0	0	628	0	0	0	0	0	12.55	0	4.18333	ACO15730.1(Cathepsin L1 precursor [Caligus clemensi])	GO:0008234(molecular_function:cysteine-type peptidase activity); GO:0008234(molecular_function:cysteine-type peptidase activity); GO:0008234(molecular_function:cysteine-type peptidase activity)	K01365	CTSL	map05205(Proteoglycans in cancer); map05323(Rheumatoid arthritis); map04142(Lysosome); map05418(Fluid shear stress and atherosclerosis); map04145(Phagosome); map04210(Apoptosis); map04612(Antigen processing and presentation); map04140(Autophagy - animal)	COG4870(O:Posttranslational modification, protein turnover, chaperones )	COG4870(cysteine)	PF00112.20(Peptidase_C1:Papain family cysteine protease); PF08246.9(Inhibitor_I29:Cathepsin propeptide inhibitor domain (I29)); PF03051.12(Peptidase_C1_2:Peptidase C1-like family)	gi|109940313|sp|P25975.3|CATL1_BOVIN(RecName: Full=Cathepsin L1; AltName: Full=Cathepsin L; Contains: RecName: Full=Cathepsin L1 heavy chain; Contains: RecName: Full=Cathepsin L1 light chain; Flags: Precursor)
TRINITY_DN50369_c1_g1		492.45	8.94383	4.68336e-31	1.03357e-25	yes	up	1	0	0	2	0	726	0.01	0	0	0.01	0	6.91	0.00333333	2.30667	XP_009050915.1(hypothetical protein LOTGIDRAFT_206222 [Lottia gigantea])	GO:0005524(molecular_function:ATP binding); GO:0003677(molecular_function:DNA binding); GO:0003678(molecular_function:DNA helicase activity); GO:0006270(biological_process:DNA replication initiation); GO:0042555(cellular_component:MCM complex); GO:0005634(cellular_component:nucleus)	K02212	MCM4, CDC54	map04110(Cell cycle); map03030(DNA replication)	COG1241(L:Replication, recombination and repair )	COG1241(dna replication licensing factor)	PF00493.20(MCM:MCM2/3/5 family); PF14551.3(MCM_N:MCM N-terminal domain); PF01078.18(Mg_chelatase:Magnesium chelatase, subunit ChlI); PF07728.11(AAA_5:AAA domain (dynein-related subfamily)); PF07726.8(AAA_3:ATPase family associated with various cellular activities (AAA))	gi|82236367|sp|Q6GL41.1|MCM4_XENTR(RecName: Full=DNA replication licensing factor mcm4; AltName: Full=Minichromosome maintenance protein 4)
TRINITY_DN50430_c0_g1		1460.85	10.5126	6.50533e-31	1.43565e-25	yes	up	0	0	0	0	0	620	0	0	0	0	0	6.71	0	2.23667	XP_002741259.1(PREDICTED: DNA replication factor Cdt1-like [Saccoglossus kowalevskii])		K10727	CDT1				PF08839.8(CDT1:DNA replication factor CDT1 like); PF16679.2(CDT1_C:DNA replication factor Cdt1 C-terminal domain)	gi|302595916|sp|Q9I9A7.2|CDT1_XENLA(RecName: Full=DNA replication factor Cdt1; Short=XCDT1)
TRINITY_DN48693_c0_g1		1413.92	10.4655	2.05779e-30	4.54128e-25	yes	up	0	0	0	0	0	600	0	0	0	0	0	8.75	0	2.91667	XP_012218043.1(PREDICTED: probable E3 ubiquitin-protein ligase makorin-1 isoform X1 [Linepithema humile])		K15687	MKRN				PF16131.2(Torus:Torus domain); PF00642.21(zf-CCCH:Zinc finger C-x8-C-x5-C-x3-H type (and similar)); PF00097.22(zf-C3HC4:Zinc finger, C3HC4 type (RING finger)); PF13639.3(zf-RING_2:Ring finger domain); PF12678.4(zf-rbx1:RING-H2 zinc finger domain); PF13445.3(zf-RING_UBOX:RING-type zinc-finger)	gi|17369657|sp|Q9TT91.1|MKRN1_MACEU(RecName: Full=E3 ubiquitin-protein ligase makorin-1)
TRINITY_DN63565_c0_g1		1413.92	10.4655	2.05779e-30	4.54128e-25	yes	up	0	0	0	0	0	600	0	0	0	0	0	7.28	0	2.42667	XP_002731189.1(PREDICTED: probable ATP-dependent RNA helicase DDX17-like [Saccoglossus kowalevskii])		K12823	DDX5, DBP2	map05205(Proteoglycans in cancer); map05202(Transcriptional misregulation in cancer); map03040(Spliceosome)	COG0513(L:Replication, recombination and repair )	COG0513(atp-dependent rna helicase)	PF00270.26(DEAD:DEAD/DEAH box helicase); PF00271.28(Helicase_C:Helicase conserved C-terminal domain); PF04851.12(ResIII:Type III restriction enzyme, res subunit)	gi|129383|sp|P17844.1|DDX5_HUMAN(RecName: Full=Probable ATP-dependent RNA helicase DDX5; AltName: Full=DEAD box protein 5; AltName: Full=RNA helicase p68)
TRINITY_DN47329_c0_g1		1406.88	10.4583	2.45116e-30	5.40934e-25	yes	up	0	0	0	0	0	597	0	0	0	0	0	12.2	0	4.06667	XP_022249661.1(histone RNA hairpin-binding protein-like isoform X1 [Limulus polyphemus])	GO:0003729(molecular_function:mRNA binding)	K18710	SLBP				PF15247.3(SLBP_RNA_bind:Histone RNA hairpin-binding protein RNA-binding domain)	gi|9789803|sp|Q9YGP6.1|SLBP2_XENLA(RecName: Full=Oocyte-specific histone RNA stem-loop-binding protein 2)
TRINITY_DN65282_c6_g6		1388.11	10.4389	3.91924e-30	8.64914e-25	yes	up	0	0	0	0	0	589	0	0	0	0	0	11.57	0	3.85667	XP_006825377.1(PREDICTED: heterogeneous nuclear ribonucleoprotein D-like isoform X2 [Saccoglossus kowalevskii])	GO:0003723(molecular_function:RNA binding)	K13044	HNRNPABD		COG0724(R:General function prediction only )	COG0724(Rna-binding protein)	PF00076.19(RRM_1:RNA recognition motif. (a.k.a. RRM, RBD, or RNP domain)); PF16367.2(RRM_7:RNA recognition motif); PF08143.8(CBFNT:CBFNT (NUC161) domain)	gi|729000|sp|Q99020.1|ROAA_MOUSE(RecName: Full=Heterogeneous nuclear ribonucleoprotein A/B; Short=hnRNP A/B; AltName: Full=CArG-binding factor-A; Short=CBF-A)
TRINITY_DN47446_c0_g1		448.485	8.80891	9.67392e-30	2.13486e-24	yes	up	0	1	0	0	0	676	0	0.01	0	0	0	12.47	0.00333333	4.15667	XP_782811.1(PREDICTED: zinc finger protein 36, C3H1 type-like 1 [Strongylocentrotus purpuratus])	GO:0046872(molecular_function:metal ion binding); GO:0003730(molecular_function:mRNA 3'-UTR binding); GO:0061158(biological_process:3'-UTR-mediated mRNA destabilization); GO:0005829(cellular_component:cytosol)	K13056	C3H-4	map04114(Oocyte meiosis)			PF00642.21(zf-CCCH:Zinc finger C-x8-C-x5-C-x3-H type (and similar)); PF16131.2(Torus:Torus domain)	gi|82176684|sp|Q7ZXW9.1|TISDA_XENLA(RecName: Full=Zinc finger protein 36, C3H1 type-like 2-A; AltName: Full=CCCH zinc finger protein 3; Short=XC3H-3)
TRINITY_DN45239_c0_g1		1327.11	10.3741	1.85582e-29	4.09544e-24	yes	up	0	0	0	0	0	563	0	0	0	0	0	14.86	0	4.95333	XP_002601023.1(hypothetical protein BRAFLDRAFT_283312 [Branchiostoma floridae])	GO:0003676(molecular_function:nucleic acid binding)	K09191	GTF3A				PF00096.23(zf-C2H2:Zinc finger, C2H2 type); PF13465.3(zf-H2C2_2:Zinc-finger double domain); PF13894.3(zf-C2H2_4:C2H2-type zinc finger); PF15909.2(zf-C2H2_8:C2H2-type zinc ribbon)	gi|2501698|sp|P79797.1|TF3A_ICTPU(RecName: Full=Transcription factor IIIA; Short=TFIIIA)
TRINITY_DN76342_c0_g1		1320.07	10.3664	2.22724e-29	4.91508e-24	yes	up	0	0	0	0	0	560	0	0	0	0	0	14.68	0	4.89333	XP_021340634.1(mid1-interacting protein 1-B-like [Mizuhopecten yessoensis])							PF07084.9(Spot_14:Thyroid hormone-inducible hepatic protein Spot 14)	gi|82242671|sp|Q8AWD1.1|M1I1L_DANRE(RecName: Full=Mid1-interacting protein 1-like; AltName: Full=Gastrulation-specific protein G12-like)
TRINITY_DN49912_c0_g1		1315.38	10.3613	2.51619e-29	5.5527e-24	yes	up	0	0	0	0	0	558	0	0	0	0	0	5.63	0	1.87667	XP_005096074.1(PREDICTED: POU domain, class 3, transcription factor 1-like [Aplysia californica])	GO:0003700(molecular_function:transcription factor activity, sequence-specific DNA binding); GO:0043565(molecular_function:sequence-specific DNA binding); GO:0006351(biological_process:transcription, DNA-templated); GO:0005634(cellular_component:nucleus); GO:0003700(molecular_function:transcription factor activity, sequence-specific DNA binding); GO:0043565(molecular_function:sequence-specific DN…	K09367;K09369	POU5F;POU7F	map04550(Signaling pathways regulating pluripotency of stem cells)			PF00157.14(Pou:Pou domain - N-terminal to homeobox domain); PF00046.26(Homeobox:Homeobox domain)	gi|2495309|sp|Q90270.1|PO5F1_DANRE(RecName: Full=POU domain, class 5, transcription factor 1; AltName: Full=POU domain protein 2)
TRINITY_DN48612_c0_g1		1308.34	10.3535	3.02301e-29	6.67112e-24	yes	up	0	0	0	0	0	555	0	0	0	0	0	6.79	0	2.26333
TRINITY_DN54430_c0_g6		1296.61	10.3405	4.11051e-29	9.07094e-24	yes	up	0	0	0	0	0	550	0	0	0	0	0	19.59	0	6.53	ACO10415.1(Ferritin, middle subunit [Caligus rogercresseyi])	GO:0008199(molecular_function:ferric iron binding); GO:0004322(molecular_function:ferroxidase activity); GO:0006879(biological_process:cellular iron ion homeostasis); GO:0006826(biological_process:iron ion transport); GO:0005623(cellular_component:cell); GO:0008199(molecular_function:ferric iron binding); GO:0004322(molecular_function:ferroxidase activity); GO:0006879(biological_process:cellular …	K00522	FTH1	map04978(Mineral absorption)	COG1528(P:Inorganic ion transport and metabolism )	COG1528(ferritin)	PF00210.21(Ferritin:Ferritin-like domain); PF02915.14(Rubrerythrin:Rubrerythrin)	gi|1706909|sp|P49947.1|FRIM_SALSA(RecName: Full=Ferritin, middle subunit; Short=Ferritin M)
TRINITY_DN63523_c0_g1		1294.26	10.3379	4.37201e-29	9.64798e-24	yes	up	0	0	0	0	0	549	0	0	0	0	0	7.24	0	2.41333	XP_013391571.1(ras GTPase-activating protein-binding protein 2-like isoform X1 [Lingula anatina])	GO:0003723(molecular_function:RNA binding); GO:0034063(biological_process:stress granule assembly); GO:0003723(molecular_function:RNA binding); GO:0034063(biological_process:stress granule assembly); GO:0003723(molecular_function:RNA binding); GO:0034063(biological_process:stress granule assembly)	K17265	G3BP1				PF02136.17(NTF2:Nuclear transport factor 2 (NTF2) domain); PF00076.19(RRM_1:RNA recognition motif. (a.k.a. RRM, RBD, or RNP domain)); PF16367.2(RRM_7:RNA recognition motif)	gi|122063478|sp|Q32LC7.1|G3BP1_BOVIN(RecName: Full=Ras GTPase-activating protein-binding protein 1; Short=G3BP-1; AltName: Full=ATP-dependent DNA/RNA helicase G3BP)
TRINITY_DN51621_c0_g1		1290.53	10.3337	4.82429e-29	1.0646e-23	yes	up	0	0	0	0	1	546	0	0	0	0	0.21	117.66	0	39.29
TRINITY_DN8940_c0_g1		1290.19	10.3334	4.86675e-29	1.07396e-23	yes	up	0	0	0	1	0	546	0	0	0	0.01	0	6.99	0	2.33333	XP_002742040.1(PREDICTED: cell division cycle protein 20 homolog [Saccoglossus kowalevskii])	GO:0010997(molecular_function:anaphase-promoting complex binding); GO:0097027(molecular_function:ubiquitin-protein transferase activator activity); GO:0031145(biological_process:anaphase-promoting complex-dependent catabolic process); GO:0051301(biological_process:cell division); GO:1904668(biological_process:positive regulation of ubiquitin protein ligase activity)	K03363	CDC20	map04110(Cell cycle); map04120(Ubiquitin mediated proteolysis); map04114(Oocyte meiosis); map05203(Viral carcinogenesis); map05166(HTLV-I infection)			PF00400.29(WD40:WD domain, G-beta repeat); PF12894.4(ANAPC4_WD40:Anaphase-promoting complex subunit 4 WD40 domain); PF15492.3(Nbas_N:Neuroblastoma-amplified sequence, N terminal)	gi|37537851|sp|Q9JJ66.2|CDC20_MOUSE(RecName: Full=Cell division cycle protein 20 homolog; Short=mmCdc20; AltName: Full=p55CDC)
TRINITY_DN49349_c0_g1		1284.87	10.3274	5.59944e-29	1.23564e-23	yes	up	0	0	0	0	0	545	0	0	0	0	0	3.9	0	1.3	XP_014282225.1(caprin-1 [Halyomorpha halys])		K18744	CAPRIN2, EEG1				PF00386.18(C1q:C1q domain); PF12287.5(Caprin-1_C:Cytoplasmic activation/proliferation-associated protein-1 C term)	gi|82078737|sp|Q5RJ80.1|CAPR2_DANRE(RecName: Full=Caprin-2; AltName: Full=RNA granule protein 140)
TRINITY_DN35479_c0_g1		1283.78	10.3262	5.76533e-29	1.27225e-23	yes	up	0	0	0	2	0	542	0	0	0	0.04	0	20.86	0	6.96667	XP_014791101.1(PREDICTED: small nuclear ribonucleoprotein-associated protein B-like isoform X2 [Octopus bimaculoides])	GO:0003723(molecular_function:RNA binding); GO:0005634(cellular_component:nucleus)	K11086	SNRPB, SMB	map05322(Systemic lupus erythematosus); map03040(Spliceosome)			PF01423.19(LSM:LSM domain)	gi|10720263|sp|Q9PV94.1|RSMB_CHICK(RecName: Full=Small nuclear ribonucleoprotein-associated protein B'; Short=snRNP-B'; Short=snRPB'; AltName: Full=Sm protein B'; Short=Sm-B'; Short=SmB')
TRINITY_DN67530_c1_g10		1280.18	10.3221	6.3397e-29	1.39899e-23	yes	up	0	0	0	0	0	543	0	0	0	0	0	40.28	0	13.4267	OZC05795.1(hypothetical protein X798_07230 [Onchocerca flexuosa])	GO:0005525(molecular_function:GTP binding); GO:0003924(molecular_function:GTPase activity); GO:0005525(molecular_function:GTP binding); GO:0003924(molecular_function:GTPase activity); GO:0003746(molecular_function:translation elongation factor activity); GO:0005737(cellular_component:cytoplasm); GO:0005525(molecular_function:GTP binding); GO:0003924(molecular_function:GTPase activity); GO:0003746…	K03231	EEF1A	map05134(Legionellosis); map03013(RNA transport)			PF03143.14(GTP_EFTU_D3:Elongation factor Tu C-terminal domain)	gi|119132|sp|P13549.1|EF1A0_XENLA(RecName: Full=Elongation factor 1-alpha, somatic form; Short=EF-1-alpha-S)
TRINITY_DN71139_c1_g2		83.0245	6.37546	7.06099e-29	1.55815e-23	yes	up	6	6	2	966	31	6	0.03	0.03	0.01	4.12	0.13	0.05	0.0233333	1.43333	KMQ88680.1(enzymatic polyprotein endonuclease reverse [Lasius niger])	GO:0004519(molecular_function:endonuclease activity); GO:0003676(molecular_function:nucleic acid binding); GO:0008270(molecular_function:zinc ion binding); GO:0015074(biological_process:DNA integration); GO:0004519(molecular_function:endonuclease activity); GO:0003676(molecular_function:nucleic acid binding); GO:0015074(biological_process:DNA integration)						PF00665.23(rve:Integrase core domain); PF09337.7(zf-H2C2:His(2)-Cys(2) zinc finger)	gi|130407|sp|P10394.1|POL4_DROME(RecName: Full=Retrovirus-related Pol polyprotein from transposon 412; Includes: RecName: Full=Protease; Includes: RecName: Full=Reverse transcriptase; Includes: RecName: Full=Endonuclease)
TRINITY_DN44634_c0_g2		1252.02	10.29	1.34387e-28	2.9655e-23	yes	up	0	0	0	0	0	531	0	0	0	0	0	26.66	0	8.88667								PF00100.20(Zona_pellucida:Zona pellucida-like domain)	gi|466206|sp|Q05996.1|ZP2_HUMAN(RecName: Full=Zona pellucida sperm-binding protein 2; AltName: Full=Zona pellucida glycoprotein 2; Short=Zp-2; AltName: Full=Zona pellucida protein A; Contains: RecName: Full=Processed zona pellucida sperm-binding protein 2; Flags: Precursor)
TRINITY_DN65153_c0_g1		1244.91	10.2818	1.66765e-28	3.67997e-23	yes	up	0	0	0	115.99	22	350	0	0	0	4.26	0.73	27.95	0	10.98								PF00197.15(Kunitz_legume:Trypsin and protease inhibitor)	gi|139700|sp|P16335.1|GWIN3_POPSP(RecName: Full=Wound-responsive protein GWIN3; Flags: Precursor [Populus sp.])
TRINITY_DN50498_c0_g1		1219.17	10.2517	3.27433e-28	7.22536e-23	yes	up	0	0	0	0	0	517	0	0	0	0	0	230.85	0	76.95
TRINITY_DN12434_c0_g1		1209.79	10.2405	4.23512e-28	9.34547e-23	yes	up	0	0	0	0	0	513	0	0	0	0	0	5.54	0	1.84667	XP_019616396.1(PREDICTED: DNA replication licensing factor mcm7-like [Branchiostoma belcheri])	GO:0005524(molecular_function:ATP binding); GO:0003677(molecular_function:DNA binding); GO:0003678(molecular_function:DNA helicase activity); GO:0007049(biological_process:cell cycle); GO:0006270(biological_process:DNA replication initiation); GO:0042555(cellular_component:MCM complex); GO:0005634(cellular_component:nucleus)	K02210	MCM7, CDC47	map04110(Cell cycle); map03030(DNA replication)	COG1241(L:Replication, recombination and repair )	COG1241(dna replication licensing factor)	PF00493.20(MCM:MCM2/3/5 family); PF14551.3(MCM_N:MCM N-terminal domain); PF01078.18(Mg_chelatase:Magnesium chelatase, subunit ChlI); PF07728.11(AAA_5:AAA domain (dynein-related subfamily))	gi|82237294|sp|Q6NX31.1|MCM7_XENTR(RecName: Full=DNA replication licensing factor mcm7; AltName: Full=CDC47 homolog; AltName: Full=Minichromosome maintenance protein 7)
TRINITY_DN51820_c0_g1		1209.79	10.2405	4.23512e-28	9.34547e-23	yes	up	0	0	0	0	0	513	0	0	0	0	0	1.92	0	0.64	XP_013390001.1(uncharacterized protein LOC106158521 [Lingula anatina])	GO:0005524(molecular_function:ATP binding); GO:0005524(molecular_function:ATP binding); GO:0005737(cellular_component:cytoplasm); GO:0005856(cellular_component:cytoskeleton); GO:0005524(molecular_function:ATP binding); GO:0005524(molecular_function:ATP binding)				COG5277(Z:Cytoskeleton )	COG5277(actin-related protein)	PF00022.16(Actin:Actin)	gi|317374840|sp|P0CJ46.1|ACT1_ARATH(RecName: Full=Actin-1 >gi|317374841|sp|P0CJ47.1|ACT3_ARATH RecName: Full=Actin-3)
TRINITY_DN48924_c0_g1		254.633	7.99228	7.32582e-28	1.61654e-22	yes	up	0	0	2	1	0	661	0	0	0.11	0.05	0	58.5	0.0366667	19.5167	XP_009060252.1(hypothetical protein LOTGIDRAFT_229109 [Lottia gigantea])	GO:0004869(molecular_function:cysteine-type endopeptidase inhibitor activity); GO:0004842(molecular_function:ubiquitin-protein transferase activity); GO:1990001(biological_process:inhibition of cysteine-type endopeptidase activity involved in apoptotic process); GO:0090307(biological_process:mitotic spindle assembly); GO:0009966(biological_process:regulation of signal transduction); GO:0005737(ce…	K08731	BIRC5	map05210(Colorectal cancer); map04390(Hippo signaling pathway); map05200(Pathways in cancer); map05161(Hepatitis B); map01524(Platinum drug resistance); map04210(Apoptosis); map04215(Apoptosis - multiple species)			PF00653.18(BIR:Inhibitor of Apoptosis domain)	gi|82177315|sp|Q8JGN5.1|BI51A_XENLA(RecName: Full=Baculoviral IAP repeat-containing protein 5.1-A; AltName: Full=Bir1-A protein; Short=Survivin/XBIR1; Short=XBIR1; AltName: Full=Survivin1-a; Short=XSurvivin1; Short=XSurvivin1A; Short=Xsvv1; Short=xSurvivin)
TRINITY_DN56051_c1_g8		395.238	8.62658	1.04632e-27	2.30884e-22	yes	up	1	0	0	0	0	584	0.01	0	0	0	0	7.99	0.00333333	2.66333	XP_019632124.1(PREDICTED: basic leucine zipper and W2 domain-containing protein 1-like [Branchiostoma belcheri])							PF02020.15(W2:eIF4-gamma/eIF5/eIF2-epsilon)	gi|82187093|sp|Q6PD83.1|BZW1A_DANRE(RecName: Full=Basic leucine zipper and W2 domain-containing protein 1-A)
TRINITY_DN47388_c2_g1		1170.86	10.1933	1.24894e-27	2.75594e-22	yes	up	0	0	0	0	1	495	0	0	0	0	0.01	7.71	0	2.57333	XP_015929635.1(G2/mitotic-specific cyclin-B-like [Parasteatoda tepidariorum])	GO:0005634(cellular_component:nucleus); GO:0005634(cellular_component:nucleus)	K05868	CCNB	map04068(FoxO signaling pathway); map04110(Cell cycle); map04914(Progesterone-mediated oocyte maturation); map04115(p53 signaling pathway)	COG5024(D:Cell cycle control, cell division, chromosome partitioning )	COG5024(g2 mitotic-specific)	PF00134.20(Cyclin_N:Cyclin, N-terminal domain); PF02984.16(Cyclin_C:Cyclin, C-terminal domain)	gi|408360026|sp|Q9H8S5.2|CNTD2_HUMAN(RecName: Full=Cyclin N-terminal domain-containing protein 2)
TRINITY_DN22329_c0_g1		1165.2	10.1864	1.46365e-27	3.22971e-22	yes	up	0	0	0	0	0	494	0	0	0	0	0	12.98	0	4.32667			K19928	ZP3				PF00100.20(Zona_pellucida:Zona pellucida-like domain)	gi|1353187|sp|P48831.1|ZP3_CANFA(RecName: Full=Zona pellucida sperm-binding protein 3; AltName: Full=Sperm receptor; AltName: Full=Zona pellucida glycoprotein 3; Short=Zp-3; AltName: Full=Zona pellucida protein C; Contains: RecName: Full=Processed zona pellucida sperm-binding protein 3; Flags: Precursor)
TRINITY_DN64127_c3_g2		1130	10.1421	3.98162e-27	8.78584e-22	yes	up	0	0	0	0	0	479	0	0	0	0	0	4.88	0	1.62667	XP_023712647.1(polyadenylate-binding protein 1-like [Cryptotermes secundus])	GO:0003723(molecular_function:RNA binding); GO:0005737(cellular_component:cytoplasm); GO:0003723(molecular_function:RNA binding); GO:0005737(cellular_component:cytoplasm)	K13126	PABPC	map03018(RNA degradation); map03013(RNA transport); map03015(mRNA surveillance pathway)			PF00076.19(RRM_1:RNA recognition motif. (a.k.a. RRM, RBD, or RNP domain)); PF00658.15(PABP:Poly-adenylate binding protein, unique domain); PF08777.8(RRM_3:RNA binding motif)	gi|47605941|sp|Q9EPH8.1|PABP1_RAT(RecName: Full=Polyadenylate-binding protein 1; Short=PABP-1; Short=Poly(A)-binding protein 1)
TRINITY_DN64873_c0_g5		1078.76	10.0752	1.89372e-26	4.17865e-21	yes	up	0	0	0	120	123	132	0	0	0	2.29	2.65	6.04	0	3.66	KRX12343.1(Chlorophyll a-b binding protein 40, chloroplastic [Trichinella nelsoni])	GO:0018298(biological_process:protein-chromophore linkage); GO:0016021(cellular_component:integral component of membrane); GO:0018298(biological_process:protein-chromophore linkage); GO:0016021(cellular_component:integral component of membrane); GO:0018298(biological_process:protein-chromophore linkage); GO:0016021(cellular_component:integral component of membrane); GO:0018298(biological_process:…	K08912	LHCB1				PF00504.18(Chloroa_b-bind:Chlorophyll A-B binding protein)	gi|115778|sp|P13851.1|CB21_SINAL(RecName: Full=Chlorophyll a-b binding protein 1, chloroplastic; AltName: Full=LHCII type I CAB-1; Short=LHCP; Flags: Precursor)
TRINITY_DN48984_c0_g1		1073.68	10.0684	2.05963e-26	4.54474e-21	yes	up	0	0	0	0	0	455	0	0	0	0	0	6.63	0	2.21	NP_001158444.1(myc proto-oncogene protein [Saccoglossus kowalevskii])	GO:0003700(molecular_function:transcription factor activity, sequence-specific DNA binding); GO:0046983(molecular_function:protein dimerization activity); GO:0005634(cellular_component:nucleus)	K09110	LMYC, MYCL				PF01056.15(Myc_N:Myc amino-terminal region); PF00010.23(HLH:Helix-loop-helix DNA-binding domain)	gi|122065486|sp|Q9PSI9.2|MCL1A_DANRE(RecName: Full=Protein L-Myc-1a; AltName: Full=Protein L-Myc 1; Short=zL-Myc)
TRINITY_DN56224_c1_g1		54.3944	5.76539	2.34325e-26	5.17054e-21	yes	up	16	4	4	3	1	1358.93	1.35	0.3	0.38	0.13	0.02	39.74	0.676667	13.2967	AAQ05016.1(beta-actin [Tigriopus japonicus])	GO:0005524(molecular_function:ATP binding); GO:0005856(cellular_component:cytoskeleton); GO:0097433(cellular_component:dense body); GO:0005925(cellular_component:focal adhesion); GO:0005886(cellular_component:plasma membrane); GO:0005856(cellular_component:cytoskeleton); GO:0097433(cellular_component:dense body); GO:0005925(cellular_component:focal adhesion); GO:0005886(cellular_component:plasma …	K05692	ACTB_G1	map05164(Influenza A); map04390(Hippo signaling pathway); map04391(Hippo signaling pathway - fly); map04015(Rap1 signaling pathway); map04210(Apoptosis); map04810(Regulation of actin cytoskeleton); map04921(Oxytocin signaling pathway); map05131(Shigellosis); map05130(Pathogenic Escherichia coli infection); map05132(Salmonella infection); map04530(Tight junction); map04745(Phototransduction - fly)…	COG5277(Z:Cytoskeleton )	COG5277(actin-related protein)	PF00022.16(Actin:Actin)	gi|42560193|sp|P83750.1|ACTB_CYPCA(RecName: Full=Actin, cytoplasmic 1; AltName: Full=Beta-actin; Contains: RecName: Full=Actin, cytoplasmic 1, N-terminally processed >gi|42560194|sp|P83751.1|ACTB_CTEID RecName: Full=Actin, cytoplasmic 1; AltName: Full=Beta-actin; Contains: RecName: Full=Actin, cytoplasmic 1, N-terminally processed >gi|92087016|sp|Q7ZVF9.2|ACTB2_DANRE RecName: Full=Actin, cytoplas…
TRINITY_DN43523_c0_g1		1068.99	10.062	2.36771e-26	5.2245e-21	yes	up	0	0	0	0	0	453	0	0	0	0	0	3.83	0	1.27667	PFX22806.1(Oncoprotein-induced transcript 3 protein [Stylophora pistillata])	GO:0005509(molecular_function:calcium ion binding); GO:0030246(molecular_function:carbohydrate binding); GO:0016021(cellular_component:integral component of membrane)						PF00100.20(Zona_pellucida:Zona pellucida-like domain)	gi|1353184|sp|P42099.2|ZP2_PIG(RecName: Full=Zona pellucida sperm-binding protein 2; AltName: Full=ZP1; AltName: Full=Zona pellucida glycoprotein 2; Short=Zp-2; AltName: Full=Zona pellucida protein A; Contains: RecName: Full=Processed zona pellucida sperm-binding protein 2; Flags: Precursor)
TRINITY_DN50223_c1_g5		1068.99	10.062	2.36771e-26	5.2245e-21	yes	up	0	0	0	0	0	453	0	0	0	0	0	21.32	0	7.10667			K11277	NPM2				PF03066.12(Nucleoplasmin:Nucleoplasmin)	gi|128910|sp|P05221.1|NUPL_XENLA(RecName: Full=Nucleoplasmin)
TRINITY_DN67613_c0_g5		356.888	8.47933	3.08669e-26	6.8109e-21	yes	up	1	0	0	0	0	527	0.02	0	0	0	0	16.3	0.00666667	5.43333	XP_013394067.1(heat shock cognate 71 kDa protein isoform X1 [Lingula anatina])	GO:0005524(molecular_function:ATP binding); GO:0005524(molecular_function:ATP binding); GO:0005524(molecular_function:ATP binding); GO:0005524(molecular_function:ATP binding); GO:0005524(molecular_function:ATP binding)	K03283	HSPA1_8	map05169(Epstein-Barr virus infection); map05164(Influenza A); map05162(Measles); map05145(Toxoplasmosis); map04915(Estrogen signaling pathway); map04010(MAPK signaling pathway); map03040(Spliceosome); map05134(Legionellosis); map04213(Longevity regulating pathway - multiple species); map04144(Endocytosis); map04612(Antigen processing and presentation); map04141(Protein processing in endoplasmic …			PF00012.17(HSP70:Hsp70 protein); PF10712.6(NAD-GH:NAD-specific glutamate dehydrogenase)	gi|2495341|sp|Q90473.1|HSP7C_DANRE(RecName: Full=Heat shock cognate 71 kDa protein; AltName: Full=Heat shock 70 kDa protein 8)
TRINITY_DN49068_c0_g1		142.422	7.15403	6.97505e-26	1.53907e-20	yes	up	2	1	1	0	3	662	0.26	0.13	0.14	0	0.37	79.05	0.176667	26.4733	XP_014681346.1(PREDICTED: 60S ribosomal protein L35 [Priapulus caudatus])	GO:0003735(molecular_function:structural constituent of ribosome); GO:0006412(biological_process:translation); GO:0005840(cellular_component:ribosome); GO:0003735(molecular_function:structural constituent of ribosome); GO:0006412(biological_process:translation); GO:0005840(cellular_component:ribosome)	K02918	RP-L35e, RPL35	map03010(Ribosome)	COG0255(J:Translation, ribosomal structure and biogenesis )	COG0255(50s ribosomal protein l29)	PF00831.20(Ribosomal_L29:Ribosomal L29 protein)	gi|73917284|sp|Q8JHJ1.3|RL35_DANRE(RecName: Full=60S ribosomal protein L35)
TRINITY_DN69858_c1_g4		87.3275	6.44836	7.80393e-26	1.72195e-20	yes	up	8	0	1	1	2	832	0.72	0	0.03	0.03	0.06	49.38	0.25	16.49	AFD32551.1(elongation factor 1 alpha, partial [Macrocallista sp. JV-2012])	GO:0005525(molecular_function:GTP binding); GO:0003924(molecular_function:GTPase activity); GO:0003746(molecular_function:translation elongation factor activity); GO:0005737(cellular_component:cytoplasm); GO:0005525(molecular_function:GTP binding); GO:0003924(molecular_function:GTPase activity); GO:0003746(molecular_function:translation elongation factor activity); GO:0005737(cellular_component:c…	K03231	EEF1A	map05134(Legionellosis); map03013(RNA transport)			PF03143.14(GTP_EFTU_D3:Elongation factor Tu C-terminal domain); PF03144.22(GTP_EFTU_D2:Elongation factor Tu domain 2); PF14578.3(GTP_EFTU_D4:Elongation factor Tu domain 4)	gi|6015057|sp|Q92005.1|EF1A_DANRE(RecName: Full=Elongation factor 1-alpha; Short=EF-1-alpha)
TRINITY_DN51378_c1_g3		1024.4	10.0006	9.07816e-26	2.00311e-20	yes	up	0	0	0	0	0	434	0	0	0	0	0	17.67	0	5.89	XP_023343107.1(peptidyl-prolyl cis-trans isomerase [Eurytemora affinis])	GO:0003755(molecular_function:peptidyl-prolyl cis-trans isomerase activity); GO:0006457(biological_process:protein folding); GO:0003755(molecular_function:peptidyl-prolyl cis-trans isomerase activity); GO:0006457(biological_process:protein folding); GO:0003755(molecular_function:peptidyl-prolyl cis-trans isomerase activity); GO:0006457(biological_process:protein folding); GO:0003755(molecular_fun…	K03767;K09565	PPIF;PPIA	map05012(Parkinson's disease); map05016(Huntington's disease); map04020(Calcium signaling pathway); map05145(Toxoplasmosis); map04022(cGMP-PKG signaling pathway)	COG0652(O:Posttranslational modification, protein turnover, chaperones )	COG0652(PPIases accelerate the folding of proteins)	PF00160.18(Pro_isomerase:Cyclophilin type peptidyl-prolyl cis-trans isomerase/CLD)	gi|20137769|sp|P91791.1|PPIA_HEMPU(RecName: Full=Peptidyl-prolyl cis-trans isomerase; Short=PPIase; AltName: Full=Cyclophilin; AltName: Full=Cyclosporin A-binding protein; AltName: Full=Rotamase)
TRINITY_DN52506_c2_g2		1022.05	9.99725	9.75339e-26	2.15209e-20	yes	up	0	0	0	0	0	433	0	0	0	0	0	3.93	0	1.31	XP_019619288.1(PREDICTED: prolow-density lipoprotein receptor-related protein 1-like isoform X2 [Branchiostoma belcheri])							PF00057.15(Ldl_recept_a:Low-density lipoprotein receptor domain class A); PF00058.14(Ldl_recept_b:Low-density lipoprotein receptor repeat class B); PF14670.3(FXa_inhibition:Coagulation Factor Xa inhibitory site); PF07645.12(EGF_CA:Calcium-binding EGF domain); PF12662.4(cEGF:Complement Clr-like EGF-like); PF00008.24(EGF:EGF-like domain)	gi|1708864|sp|P98157.1|LRP1_CHICK(RecName: Full=Low-density lipoprotein receptor-related protein 1; Short=LRP-1; AltName: Full=Alpha-2-macroglobulin receptor; Short=A2MR; Flags: Precursor)
TRINITY_DN59776_c4_g2		1019.7	9.99394	1.04799e-25	2.31239e-20	yes	up	0	0	0	0	0	432	0	0	0	0	0	7.54	0	2.51333	XP_002738626.1(PREDICTED: spliceosome RNA helicase DDX39B isoform X1 [Saccoglossus kowalevskii])	GO:0005524(molecular_function:ATP binding); GO:0003676(molecular_function:nucleic acid binding)	K13182	DDX39		COG0513(L:Replication, recombination and repair )	COG0513(atp-dependent rna helicase)	PF00270.26(DEAD:DEAD/DEAH box helicase); PF00271.28(Helicase_C:Helicase conserved C-terminal domain); PF14617.3(CMS1:U3-containing 90S pre-ribosomal complex subunit); PF04851.12(ResIII:Type III restriction enzyme, res subunit)	gi|61213001|sp|Q8VDW0.1|DX39A_MOUSE(RecName: Full=ATP-dependent RNA helicase DDX39A; AltName: Full=DEAD box protein 39)
TRINITY_DN59679_c2_g2		167.072	7.38433	1.2125e-25	2.67537e-20	yes	up	0	0	3	0	0	619	0	0	0.03	0	0	11.36	0.01	3.78667	XP_020913509.1(tubulin beta-4B chain [Exaiptasia pallida])	GO:0005525(molecular_function:GTP binding); GO:0003924(molecular_function:GTPase activity); GO:0005200(molecular_function:structural constituent of cytoskeleton); GO:0007017(biological_process:microtubule-based process); GO:0005737(cellular_component:cytoplasm); GO:0005874(cellular_component:microtubule); GO:0005525(molecular_function:GTP binding); GO:0003924(molecular_function:GTPase activity); …	K07375	TUBB	map04145(Phagosome); map04540(Gap junction); map05130(Pathogenic Escherichia coli infection)	COG5023(Z:Cytoskeleton )	COG5023(Tubulin is the major constituent of microtubules. It binds two moles of GTP, one at an exchangeable site on the beta chain and one at a non-exchangeable site on the alpha chain (By similarity))	PF00091.22(Tubulin:Tubulin/FtsZ family, GTPase domain); PF03953.14(Tubulin_C:Tubulin C-terminal domain); PF10644.6(Misat_Tub_SegII:Misato Segment II tubulin-like domain)	gi|135489|sp|P11833.1|TBB_PARLI(RecName: Full=Tubulin beta chain; AltName: Full=Beta-tubulin)
TRINITY_DN49042_c0_g1		1010.32	9.98059	1.39836e-25	3.08545e-20	yes	up	0	0	0	0	0	428	0	0	0	0	0	4.26	0	1.42	XP_002594065.1(hypothetical protein BRAFLDRAFT_68495 [Branchiostoma floridae])	GO:0032147(biological_process:activation of protein kinase activity); GO:0060236(biological_process:regulation of mitotic spindle organization); GO:0005874(cellular_component:microtubule); GO:0005819(cellular_component:spindle); GO:0032147(biological_process:activation of protein kinase activity); GO:0060236(biological_process:regulation of mitotic spindle organization); GO:0005874(cellular_compo…	K16812	TPX2				PF12214.5(TPX2_importin:Cell cycle regulated microtubule associated protein); PF06886.8(TPX2:Targeting protein for Xklp2 (TPX2))	gi|82182531|sp|Q6DDV8.1|TPX2B_XENLA(RecName: Full=Targeting protein for Xklp2-B)
TRINITY_DN48622_c0_g1		1007.97	9.97724	1.50331e-25	3.317e-20	yes	up	0	0	0	0	0	427	0	0	0	0	0	3.43	0	1.14333
TRINITY_DN50530_c5_g14		1003.28	9.9705	1.73798e-25	3.83477e-20	yes	up	0	0	0	0	0	425	0	0	0	0	0	5.55	0	1.85	XP_022791537.1(ZP domain-containing protein-like [Stylophora pistillata])	GO:0016021(cellular_component:integral component of membrane); GO:0005509(molecular_function:calcium ion binding); GO:0016021(cellular_component:integral component of membrane)	K19928	ZP3				PF00100.20(Zona_pellucida:Zona pellucida-like domain)	gi|325530345|sp|P79762.4|ZP3_CHICK(RecName: Full=Zona pellucida sperm-binding protein 3; AltName: Full=Sperm receptor; AltName: Full=Zona pellucida C protein; AltName: Full=Zona pellucida glycoprotein 3; Short=Zp-3; Contains: RecName: Full=Processed zona pellucida sperm-binding protein 3; Flags: Precursor)
TRINITY_DN54468_c3_g10		993.536	9.95643	2.35153e-25	5.18851e-20	yes	up	0	0	0	0	0	420.85	0	0	0	0	0	8.77	0	2.92333	XP_019637574.1(PREDICTED: enolase-like [Branchiostoma belcheri])	GO:0000287(molecular_function:magnesium ion binding); GO:0004634(molecular_function:phosphopyruvate hydratase activity); GO:0006096(biological_process:glycolytic process); GO:0000015(cellular_component:phosphopyruvate hydratase complex); GO:0000287(molecular_function:magnesium ion binding); GO:0004634(molecular_function:phosphopyruvate hydratase activity); GO:0006096(biological_process:glycolytic…	K01689	ENO, eno	map03018(RNA degradation); map00010(Glycolysis / Gluconeogenesis); map04066(HIF-1 signaling pathway)	COG0148(G:Carbohydrate transport and metabolism )	COG0148(Catalyzes the reversible conversion of 2- phosphoglycerate into phosphoenolpyruvate. It is essential for the degradation of carbohydrates via glycolysis (By similarity))	PF00113.19(Enolase_C:Enolase, C-terminal TIM barrel domain); PF03952.13(Enolase_N:Enolase, N-terminal domain); PF13378.3(MR_MLE_C:Enolase C-terminal domain-like); PF07476.8(MAAL_C:Methylaspartate ammonia-lyase C-terminus)	gi|576011131|sp|B5DGQ7.1|ENOB_SALSA(RecName: Full=Beta-enolase; AltName: Full=2-phospho-D-glycerate hydro-lyase; AltName: Full=Enolase 3; AltName: Full=Muscle-specific enolase; Short=MSE; AltName: Full=Skeletal muscle enolase; AltName: Allergen=Sal s 2.0101)
TRINITY_DN42571_c0_g1		982.153	9.9398	3.35601e-25	7.4048e-20	yes	up	0	0	0	0	0	416	0	0	0	0	0	16.87	0	5.62333			K11514	CDCA8				PF10444.6(Nbl1_Borealin_N:Nbl1 / Borealin N terminal); PF10512.6(Borealin:Cell division cycle-associated protein 8)	gi|302595679|sp|P86347.1|BORE2_DANRE(RecName: Full=Borealin-2; AltName: Full=Cell division cycle-associated protein 8.2; AltName: Full=Cell division cycle-associated protein 9; AltName: Full=Dasra-A; Short=DrDasraA)
TRINITY_DN48242_c0_g1		970.418	9.92246	4.8556e-25	1.07135e-19	yes	up	0	0	0	0	0	411	0	0	0	0	0	34.25	0	11.4167
TRINITY_DN51132_c1_g6		969.316	9.92082	5.03012e-25	1.10985e-19	yes	up	0	0	0	2	0	408	0	0	0	0.05	0	21.84	0	7.29667	P61368.2(RecName: Full=60S ribosomal protein L15)	GO:0003735(molecular_function:structural constituent of ribosome); GO:0006412(biological_process:translation); GO:0005840(cellular_component:ribosome); GO:0003735(molecular_function:structural constituent of ribosome); GO:0006412(biological_process:translation); GO:0005840(cellular_component:ribosome); GO:0003735(molecular_function:structural constituent of ribosome); GO:0006412(biological_proces…	K02877	RP-L15e, RPL15	map03010(Ribosome)	COG1632(J:Translation, ribosomal structure and biogenesis )	COG1632(Ribosomal protein L15)	PF00827.14(Ribosomal_L15e:Ribosomal L15)	gi|47606021|sp|Q7T3N8.3|RL15_CTEID(RecName: Full=60S ribosomal protein L15)
TRINITY_DN68570_c0_g3		113.991	6.83277	1.3091e-24	2.88841e-19	yes	up	4	1	0	2	1	636	0.6	0.12	0	0.22	0.11	169.8	0.24	56.71
TRINITY_DN49765_c0_g1		930.518	9.86189	1.74112e-24	3.84158e-19	yes	up	0	0	0	0	0	394	0	0	0	0	0	1.81	0	0.603333	XP_011667092.1(PREDICTED: CAD protein [Strongylocentrotus purpuratus])	GO:0016597(molecular_function:amino acid binding); GO:0004070(molecular_function:aspartate carbamoyltransferase activity); GO:0005524(molecular_function:ATP binding); GO:0004088(molecular_function:carbamoyl-phosphate synthase (glutamine-hydrolyzing) activity); GO:0016812(molecular_function:hydrolase activity, acting on carbon-nitrogen (but not peptide) bonds, in cyclic amides); GO:0046872(molecul…	K11540	CAD	map00240(Pyrimidine metabolism); map00250(Alanine, aspartate and glutamate metabolism)	COG0540(F:Nucleotide transport and metabolism ); COG0458(F:Nucleotide transport and metabolism )	COG0540(aspartate transcarbamylase); COG0458(carbamoyl-phosphate synthetase ammonia chain)	PF02786.14(CPSase_L_D2:Carbamoyl-phosphate synthase L chain, ATP binding domain); PF02787.16(CPSase_L_D3:Carbamoyl-phosphate synthetase large chain, oligomerisation domain); PF02729.18(OTCace_N:Aspartate/ornithine carbamoyltransferase, carbamoyl-P binding domain); PF00185.21(OTCace:Aspartate/ornithine carbamoyltransferase, Asp/Orn binding domain); PF02142.19(MGS:MGS-like domain); PF02222.19(ATP-g…	gi|3024509|sp|Q91437.1|PYR1_SQUAC(RecName: Full=CAD protein; Includes: RecName: Full=Glutamine-dependent carbamoyl-phosphate synthase; Includes: RecName: Full=Aspartate carbamoyltransferase; Includes: RecName: Full=Dihydroorotase)
TRINITY_DN48175_c0_g1		923.476	9.85093	2.18881e-24	4.82935e-19	yes	up	0	0	0	0	0	391	0	0	0	0	0	12.94	0	4.31333	XP_013394547.1(maternal B9.15 protein [Lingula anatina])		K14443	TOB	map03018(RNA degradation)			PF07742.9(BTG:BTG family)	gi|728942|sp|P40745.1|B915_XENLA(RecName: Full=Maternal B9.15 protein; AltName: Full=p30 B9.15)
TRINITY_DN53217_c1_g1		307.638	8.26509	3.40772e-24	7.5187e-19	yes	up	1	0	0	0	2	451	0	0	0	0	0.01	2.72	0	0.91	XP_019637669.1(PREDICTED: vigilin-like [Branchiostoma belcheri])	GO:0003723(molecular_function:RNA binding); GO:0003723(molecular_function:RNA binding); GO:0003723(molecular_function:RNA binding)						PF00013.26(KH_1:KH domain); PF07650.14(KH_2:KH domain); PF14611.3(SLS:Mitochondrial inner-membrane-bound regulator)	gi|218511884|sp|Q00341.2|VIGLN_HUMAN(RecName: Full=Vigilin; AltName: Full=High density lipoprotein-binding protein; Short=HDL-binding protein)
TRINITY_DN72297_c0_g1		902.352	9.81755	4.37691e-24	9.65704e-19	yes	up	0	0	0	0	0	382	0	0	0	0	0	6.34	0	2.11333	PFX22806.1(Oncoprotein-induced transcript 3 protein [Stylophora pistillata])	GO:0005509(molecular_function:calcium ion binding); GO:0030246(molecular_function:carbohydrate binding); GO:0016021(cellular_component:integral component of membrane); GO:0030414(molecular_function:peptidase inhibitor activity); GO:0005576(cellular_component:extracellular region); GO:0016021(cellular_component:integral component of membrane)						PF00100.20(Zona_pellucida:Zona pellucida-like domain); PF00088.15(Trefoil:Trefoil (P-type) domain)	gi|585100|sp|Q07287.1|ZP4_PIG(RecName: Full=Zona pellucida sperm-binding protein 4; AltName: Full=Zona pellucida glycoprotein 3-alpha; Short=Zp-3-alpha; Short=Zp3-alpha; AltName: Full=Zona pellucida glycoprotein 4; Short=Zp-4; AltName: Full=Zona pellucida protein B; Contains: RecName: Full=Processed zona pellucida sperm-binding protein 4; Flags: Precursor)
TRINITY_DN42788_c0_g1		897.657	9.81002	5.11248e-24	1.12799e-18	yes	up	0	0	0	0	0	380	0	0	0	0	0	9.8	0	3.26667			K19928	ZP3				PF00100.20(Zona_pellucida:Zona pellucida-like domain)	gi|1353187|sp|P48831.1|ZP3_CANFA(RecName: Full=Zona pellucida sperm-binding protein 3; AltName: Full=Sperm receptor; AltName: Full=Zona pellucida glycoprotein 3; Short=Zp-3; AltName: Full=Zona pellucida protein C; Contains: RecName: Full=Processed zona pellucida sperm-binding protein 3; Flags: Precursor)
TRINITY_DN64295_c3_g6		890.612	9.79865	6.61509e-24	1.45951e-18	yes	up	0	0	0	0	0	377	0	0	0	0	0	8.03	0	2.67667	ACO10742.1(High mobility group protein B2 [Caligus rogercresseyi])	GO:0003677(molecular_function:DNA binding); GO:0005634(cellular_component:nucleus); GO:0003677(molecular_function:DNA binding); GO:0005634(cellular_component:nucleus); GO:0003677(molecular_function:DNA binding); GO:0005634(cellular_component:nucleus); GO:0003677(molecular_function:DNA binding); GO:0005634(cellular_component:nucleus); GO:0003677(molecular_function:DNA binding); GO:0005634(cellular…	K11296	HMGB3		COG5648(B:Chromatin structure and dynamics )	COG5648(high mobility group)	PF09011.7(HMG_box_2:HMG-box domain); PF00505.16(HMG_box:HMG (high mobility group) box)	gi|146324910|sp|Q32L31.2|HMGB3_BOVIN(RecName: Full=High mobility group protein B3)
TRINITY_DN50189_c0_g1		881.216	9.78335	9.43209e-24	2.08103e-18	yes	up	0	0	0	0	0	373	0	0	0	0	0	3.61	0	1.20333	XP_006811180.1(PREDICTED: nucleosome assembly protein 1-like 1-like isoform X2 [Saccoglossus kowalevskii])	GO:0006334(biological_process:nucleosome assembly); GO:0005634(cellular_component:nucleus)	K11279	NAP1L1, NRP				PF00956.15(NAP:Nucleosome assembly protein (NAP))	gi|123917646|sp|Q28EB4.1|NP1L1_XENTR(RecName: Full=Nucleosome assembly protein 1-like 1)
TRINITY_DN82934_c0_g1		879.488	9.78052	1.00731e-23	2.22245e-18	yes	up	0	0	0	1	0	371	0	0	0	0.02	0	18.74	0	6.25333	XP_022105298.1(apoptosis regulatory protein Siva-like isoform X2 [Acanthaster planci])							PF05458.9(Siva:Cd27 binding protein (Siva))	gi|31076990|sp|P59692.1|SIVA_RAT(RecName: Full=Apoptosis regulatory protein Siva; AltName: Full=CD27-binding protein; Short=CD27BP)
TRINITY_DN49140_c0_g1		878.867	9.7795	1.031e-23	2.27471e-18	yes	up	0	0	0	0	0	372	0	0	0	0	0	3.71	0	1.23667	OQV16323.1(putative 2',3'-cyclic-nucleotide 3'-phosphodiesterase [Hypsibius dujardini])	GO:0004113(molecular_function:2',3'-cyclic-nucleotide 3'-phosphodiesterase activity); GO:0009214(biological_process:cyclic nucleotide catabolic process); GO:0016020(cellular_component:membrane); GO:0004113(molecular_function:2',3'-cyclic-nucleotide 3'-phosphodiesterase activity); GO:0009214(biological_process:cyclic nucleotide catabolic process); GO:0016020(cellular_component:membrane)	K01121	CNP				PF05881.9(CNPase:2',3'-cyclic nucleotide 3'-phosphodiesterase (CNP or CNPase))	gi|1705945|sp|P09543.2|CN37_HUMAN(RecName: Full=2',3'-cyclic-nucleotide 3'-phosphodiesterase; Short=CNP; Short=CNPase; Flags: Precursor)
TRINITY_DN51432_c0_g3		876.518	9.77564	1.1271e-23	2.48673e-18	yes	up	0	0	0	0	0	371	0	0	0	0	0	5.47	0	1.82333	XP_002741985.1(PREDICTED: T-complex protein 1 subunit alpha-like [Saccoglossus kowalevskii])	GO:0005524(molecular_function:ATP binding); GO:0044183(molecular_function:protein binding involved in protein folding); GO:0051082(molecular_function:unfolded protein binding); GO:0006458(biological_process:'de novo' protein folding); GO:0061077(biological_process:chaperone-mediated protein folding); GO:0005832(cellular_component:chaperonin-containing T-complex); GO:0005524(molecular_function:ATP…	K09493	CCT1, TCP1		COG0459(O:Posttranslational modification, protein turnover, chaperones )	COG0459(Prevents misfolding and promotes the refolding and proper assembly of unfolded polypeptides generated under stress conditions (By similarity))	PF00118.21(Cpn60_TCP1:TCP-1/cpn60 chaperonin family)	gi|13959582|sp|Q9W790.1|TCPA_PALPA(RecName: Full=T-complex protein 1 subunit alpha; Short=TCP-1-alpha; AltName: Full=CCT-alpha)
TRINITY_DN32310_c0_g1		874.169	9.77177	1.23232e-23	2.71885e-18	yes	up	0	0	0	0	0	370	0	0	0	0	0	3.59	0	1.19667	XP_002595781.1(hypothetical protein BRAFLDRAFT_287617 [Branchiostoma floridae])	GO:0003756(molecular_function:protein disulfide isomerase activity); GO:0045454(biological_process:cell redox homeostasis); GO:0019511(biological_process:peptidyl-proline hydroxylation); GO:0006457(biological_process:protein folding); GO:1902175(biological_process:regulation of oxidative stress-induced intrinsic apoptotic signaling pathway); GO:0034976(biological_process:response to endoplasmic r…	K09580	PDIA1, P4HB	map04141(Protein processing in endoplasmic reticulum)	COG0526(O:Posttranslational modification, protein turnover, chaperones )	COG0526(Thioredoxin)	PF00085.17(Thioredoxin:Thioredoxin); PF13848.3(Thioredoxin_6:Thioredoxin-like domain); PF04756.10(OST3_OST6:OST3 / OST6 family, transporter family); PF13098.3(Thioredoxin_2:Thioredoxin-like domain); PF13899.3(Thioredoxin_7:Thioredoxin-like); PF01216.14(Calsequestrin:Calsequestrin); PF13905.3(Thioredoxin_8:Thioredoxin-like)	gi|2507460|sp|P07237.3|PDIA1_HUMAN(RecName: Full=Protein disulfide-isomerase; Short=PDI; AltName: Full=Cellular thyroid hormone-binding protein; AltName: Full=Prolyl 4-hydroxylase subunit beta; AltName: Full=p55; Flags: Precursor)
TRINITY_DN54430_c0_g5		869.471	9.76399	1.47367e-23	3.25133e-18	yes	up	0	0	0	0	0	368	0	0	0	0	0	10.72	0	3.57333	ACO15170.1(Ferritin, heavy subunit [Caligus clemensi])	GO:0008199(molecular_function:ferric iron binding); GO:0004322(molecular_function:ferroxidase activity); GO:0006879(biological_process:cellular iron ion homeostasis); GO:0006826(biological_process:iron ion transport); GO:0005623(cellular_component:cell); GO:0008199(molecular_function:ferric iron binding); GO:0004322(molecular_function:ferroxidase activity); GO:0006879(biological_process:cellular …	K00522	FTH1	map04978(Mineral absorption)	COG1528(P:Inorganic ion transport and metabolism )	COG1528(ferritin)	PF00210.21(Ferritin:Ferritin-like domain)	gi|1706907|sp|P49946.1|FRIH_SALSA(RecName: Full=Ferritin, heavy subunit; Short=Ferritin H)
TRINITY_DN50402_c2_g5		867.123	9.76009	1.61184e-23	3.55615e-18	yes	up	0	0	0	0	0	367	0	0	0	0	0	9.07	0	3.02333	XP_002731171.1(PREDICTED: 60S ribosomal protein L4-B-like [Saccoglossus kowalevskii])	GO:0003735(molecular_function:structural constituent of ribosome); GO:0006412(biological_process:translation); GO:0005840(cellular_component:ribosome); GO:0003723(molecular_function:RNA binding); GO:0003735(molecular_function:structural constituent of ribosome); GO:0002181(biological_process:cytoplasmic translation); GO:0022625(cellular_component:cytosolic large ribosomal subunit)	K02930	RP-L4e, RPL4	map03010(Ribosome)	COG0088(J:Translation, ribosomal structure and biogenesis )	COG0088(One of the primary rRNA binding proteins, this protein initially binds near the 5'-end of the 23S rRNA. It is important during the early stages of 50S assembly. It makes multiple contacts with different domains of the 23S rRNA in the assembled 50S subunit and ribosome (By similarity))	PF00573.19(Ribosomal_L4:Ribosomal protein L4/L1 family); PF14374.3(Ribos_L4_asso_C:60S ribosomal protein L4 C-terminal domain)	gi|292495032|sp|P02385.2|RL4B_XENLA(RecName: Full=60S ribosomal protein L4-B; AltName: Full=L1B)
TRINITY_DN24019_c0_g1		862.425	9.75225	1.92897e-23	4.25582e-18	yes	up	0	0	0	0	0	365	0	0	0	0	0	8.14	0	2.71333	XP_019625925.1(PREDICTED: PC-esterase domain-containing protein 1A-like [Branchiostoma belcheri])		K16550	RPGRIP1L				PF13839.3(PC-Esterase:GDSL/SGNH-like Acyl-Esterase family found in Pmr5 and Cas1p)	gi|341940675|sp|Q6P1Z5.2|PED1A_MOUSE(RecName: Full=PC-esterase domain-containing protein 1A; AltName: Full=Protein FAM113A)
TRINITY_DN49470_c0_g4		860.076	9.74832	2.11062e-23	4.65656e-18	yes	up	0	0	0	0	0	364	0	0	0	0	0	2.19	0	0.73	XP_019631726.1(PREDICTED: importin-7-like [Branchiostoma belcheri])	GO:0008536(molecular_function:Ran GTPase binding); GO:0006886(biological_process:intracellular protein transport); GO:0005634(cellular_component:nucleus)	K20223	IPO7, RANBP7	map04013(MAPK signaling pathway - fly)	COG5656(O:Posttranslational modification, protein turnover, chaperones )	COG5656(Importin)	PF03810.16(IBN_N:Importin-beta N-terminal domain); PF08506.7(Cse1:Cse1)	gi|45476775|sp|O95373.1|IPO7_HUMAN(RecName: Full=Importin-7; Short=Imp7; AltName: Full=Ran-binding protein 7; Short=RanBP7)
TRINITY_DN61464_c0_g2		284.201	8.15077	3.76561e-23	8.30784e-18	yes	up	1	0	0	0	0	419	0.02	0	0	0	0	13.7	0.00666667	4.56667	XP_009062869.1(hypothetical protein LOTGIDRAFT_207089 [Lottia gigantea])	GO:0005525(molecular_function:GTP binding); GO:0003924(molecular_function:GTPase activity); GO:0005200(molecular_function:structural constituent of cytoskeleton); GO:0007017(biological_process:microtubule-based process); GO:0005737(cellular_component:cytoplasm); GO:0005874(cellular_component:microtubule); GO:0005525(molecular_function:GTP binding); GO:0003924(molecular_function:GTPase activity); …	K07374	TUBA	map04145(Phagosome); map04210(Apoptosis); map04540(Gap junction); map04530(Tight junction); map05130(Pathogenic Escherichia coli infection)	COG5023(Z:Cytoskeleton )	COG5023(Tubulin is the major constituent of microtubules. It binds two moles of GTP, one at an exchangeable site on the beta chain and one at a non-exchangeable site on the alpha chain (By similarity))	PF03953.14(Tubulin_C:Tubulin C-terminal domain); PF00091.22(Tubulin:Tubulin/FtsZ family, GTPase domain)	gi|55977470|sp|P68370.1|TBA1A_RAT(RecName: Full=Tubulin alpha-1A chain; AltName: Full=Alpha-tubulin 1; AltName: Full=Tubulin alpha-1 chain >gi|55977473|sp|P68362.1|TBA1A_CRIGR RecName: Full=Tubulin alpha-1A chain; AltName: Full=Alpha-tubulin 2; AltName: Full=Alpha-tubulin II; AltName: Full=Tubulin alpha-2 chain >gi|55977479|sp|P68369.1|TBA1A_MOUSE RecName: Full=Tubulin alpha-1A chain; AltName: Fu…
TRINITY_DN49528_c0_g2		841.416	9.71668	4.33913e-23	9.57312e-18	yes	up	0	0	0	4	0	351	0	0	0	0.51	0	108.97	0	36.4933
TRINITY_DN50608_c8_g11		831.887	9.70024	6.27714e-23	1.38488e-17	yes	up	0	0	0	0	0	352	0	0	0	0	0	4.5	0	1.5	XP_019647066.1(PREDICTED: nucleolin-like isoform X4 [Branchiostoma belcheri])	GO:0003723(molecular_function:RNA binding)	K11294	NCL, NSR1	map05130(Pathogenic Escherichia coli infection)			PF00076.19(RRM_1:RNA recognition motif. (a.k.a. RRM, RBD, or RNP domain))	gi|128840|sp|P15771.1|NUCL_CHICK(RecName: Full=Nucleolin; AltName: Full=Protein C23)
TRINITY_DN58528_c0_g6		276.01	8.10857	6.80418e-23	1.50115e-17	yes	up	0	0	1	0	0	415	0	0	0	0	0	1.79	0	0.596667	XP_006811450.1(PREDICTED: filamin-A-like [Saccoglossus kowalevskii])		K04437	FLNA	map05205(Proteoglycans in cancer); map04510(Focal adhesion); map04010(MAPK signaling pathway); map05132(Salmonella infection)	COG5069(Z:Cytoskeleton )	COG5069(Microtubule associated monoxygenase, calponin and LIM domain containing)	PF00630.16(Filamin:Filamin/ABP280 repeat)	gi|116241365|sp|P21333.4|FLNA_HUMAN(RecName: Full=Filamin-A; Short=FLN-A; AltName: Full=Actin-binding protein 280; Short=ABP-280; AltName: Full=Alpha-filamin; AltName: Full=Endothelial actin-binding protein; AltName: Full=Filamin-1; AltName: Full=Non-muscle filamin)
TRINITY_DN48167_c0_g1		829.538	9.69616	6.87978e-23	1.51782e-17	yes	up	0	0	0	0	0	351	0	0	0	0	0	5.95	0	1.98333	AFN06392.1(aurora kinase [Lytechinus variegatus])	GO:0005524(molecular_function:ATP binding); GO:0004674(molecular_function:protein serine/threonine kinase activity); GO:0007049(biological_process:cell cycle); GO:0005524(molecular_function:ATP binding); GO:0004674(molecular_function:protein serine/threonine kinase activity); GO:0007049(biological_process:cell cycle)	K11481	AURKA	map04114(Oocyte meiosis)			PF00069.22(Pkinase:Protein kinase domain); PF07714.14(Pkinase_Tyr:Protein tyrosine kinase); PF14531.3(Kinase-like:Kinase-like)	gi|308153550|sp|Q91819.3|AURAB_XENLA(RecName: Full=Aurora kinase A-B; AltName: Full=Aurora/IPL1-related kinase 1; Short=ARK-1; Short=Aurora-related kinase 1; AltName: Full=Serine/threonine-protein kinase 6-B; AltName: Full=Serine/threonine-protein kinase Eg2-B; AltName: Full=Serine/threonine-protein kinase aurora-A; AltName: Full=p46XlEg22)
TRINITY_DN45721_c0_g3		817.792	9.67559	1.09019e-22	2.40517e-17	yes	up	0	0	0	0	0	346	0	0	0	0	0	12.5	0	4.16667								PF02285.12(COX8:Cytochrome oxidase c subunit VIII)
TRINITY_DN49238_c0_g3		272.219	8.08862	1.34956e-22	2.97737e-17	yes	up	1	0	0	3	1	396	0.03	0	0	0.06	0.02	16.61	0.01	5.56333	CBN08635.1(60S ribosomal protein L6, partial [Microcosmus squamiger])	GO:0003735(molecular_function:structural constituent of ribosome); GO:0006412(biological_process:translation); GO:0005840(cellular_component:ribosome); GO:0003735(molecular_function:structural constituent of ribosome); GO:0043009(biological_process:chordate embryonic development); GO:0031016(biological_process:pancreas development); GO:0006412(biological_process:translation); GO:0005840(cellular_…	K02934	RP-L6e, RPL6	map03010(Ribosome)	COG2163(J:Translation, ribosomal structure and biogenesis )	COG2163((ribosomal) protein)	PF01159.16(Ribosomal_L6e:Ribosomal protein L6e); PF03868.12(Ribosomal_L6e_N:Ribosomal protein L6, N-terminal domain)	gi|1350762|sp|Q02878.3|RL6_HUMAN(RecName: Full=60S ribosomal protein L6; AltName: Full=Neoplasm-related protein C140; AltName: Full=Tax-responsive enhancer element-binding protein 107; Short=TaxREB107)
TRINITY_DN36730_c0_g1		174.199	7.4446	1.39959e-22	3.08774e-17	yes	up	0	0	2	2	0	450	0	0	0.02	0.02	0	6.97	0.00666667	2.33	XP_019622785.1(PREDICTED: RNA-binding protein with multiple splicing 2-like isoform X2 [Branchiostoma belcheri])	GO:0005524(molecular_function:ATP binding); GO:0031072(molecular_function:heat shock protein binding); GO:0046872(molecular_function:metal ion binding); GO:0004715(molecular_function:non-membrane spanning protein tyrosine kinase activity); GO:0003723(molecular_function:RNA binding); GO:0051082(molecular_function:unfolded protein binding); GO:0006457(biological_process:protein folding); GO:0016021…						PF00076.19(RRM_1:RNA recognition motif. (a.k.a. RRM, RBD, or RNP domain))	gi|13124483|sp|Q9W6I1.1|RBPMS_CHICK(RecName: Full=RNA-binding protein with multiple splicing; Short=RBP-MS; AltName: Full=Heart and RRM expressed sequence; Short=Hermes)
TRINITY_DN56268_c1_g5		809.898	9.6616	1.48824e-22	3.28329e-17	yes	up	0	0	0	0	0	342.64	0	0	0	0	0	32.62	0	10.8733	PIK50736.1(putative tubulin beta chain isoform X2 [Apostichopus japonicus])	GO:0005525(molecular_function:GTP binding); GO:0003924(molecular_function:GTPase activity); GO:0005200(molecular_function:structural constituent of cytoskeleton); GO:0007017(biological_process:microtubule-based process); GO:0005737(cellular_component:cytoplasm); GO:0005874(cellular_component:microtubule); GO:0005525(molecular_function:GTP binding); GO:0003924(molecular_function:GTPase activity); …	K07375	TUBB	map04145(Phagosome); map04540(Gap junction); map05130(Pathogenic Escherichia coli infection)			PF03953.14(Tubulin_C:Tubulin C-terminal domain)	gi|135487|sp|P02556.1|TBB_LYTPI(RecName: Full=Tubulin beta chain; AltName: Full=Beta-tubulin)
TRINITY_DN50080_c0_g4		97.9852	6.61449	1.56045e-22	3.44258e-17	yes	up	4	0	1	0	3	545	0.28	0	0.06	0	0.16	61.85	0.113333	20.67	ACO15357.1(40S ribosomal protein S20 [Caligus clemensi])	GO:0003723(molecular_function:RNA binding); GO:0003735(molecular_function:structural constituent of ribosome); GO:0006412(biological_process:translation); GO:0015935(cellular_component:small ribosomal subunit); GO:0003735(molecular_function:structural constituent of ribosome); GO:0006412(biological_process:translation); GO:0015935(cellular_component:small ribosomal subunit); GO:0003723(molecular_…	K02969	RP-S20e, RPS20	map03010(Ribosome)	COG0051(J:Translation, ribosomal structure and biogenesis )	COG0051(Involved in the binding of tRNA to the ribosomes (By similarity))	PF00338.19(Ribosomal_S10:Ribosomal protein S10p/S20e)	gi|46397701|sp|P60868.1|RS20_RAT(RecName: Full=40S ribosomal protein S20 >gi|46397703|sp|P60866.1|RS20_HUMAN RecName: Full=40S ribosomal protein S20 >gi|46397704|sp|P60867.1|RS20_MOUSE RecName: Full=40S ribosomal protein S20 >gi|75075993|sp|Q4R5D0.1|RS20_MACFA RecName: Full=40S ribosomal protein S20 >gi|108860955|sp|Q3ZBH8.1|RS20_BOVIN RecName: Full=40S ribosomal protein S20)
TRINITY_DN64127_c3_g3		801.347	9.64628	2.08861e-22	4.60774e-17	yes	up	0	0	0	0	0	339	0	0	0	0	0	4.07	0	1.35667	OWR53699.1(poly A binding protein [Danaus plexippus plexippus])	GO:0003723(molecular_function:RNA binding); GO:0005737(cellular_component:cytoplasm); GO:0003723(molecular_function:RNA binding); GO:0005737(cellular_component:cytoplasm)	K13126	PABPC	map03018(RNA degradation); map03013(RNA transport); map03015(mRNA surveillance pathway)			PF00076.19(RRM_1:RNA recognition motif. (a.k.a. RRM, RBD, or RNP domain)); PF00658.15(PABP:Poly-adenylate binding protein, unique domain)	gi|94711253|sp|Q98SP8.2|EPABA_XENLA(RecName: Full=Embryonic polyadenylate-binding protein A; Short=Embryonic poly(A)-binding protein A; Short=ePAB-A; Short=ePABP-A; AltName: Full=XePABP-A)
TRINITY_DN49706_c0_g1		130.989	7.0333	2.49138e-22	5.49629e-17	yes	up	0	0	3	0	0	485	0	0	0.03	0	0	8.62	0.01	2.87333	XP_013419128.1(la-related protein 6 [Lingula anatina])	GO:0003723(molecular_function:RNA binding); GO:0006396(biological_process:RNA processing); GO:0005634(cellular_component:nucleus); GO:0003723(molecular_function:RNA binding); GO:0006396(biological_process:RNA processing); GO:0005634(cellular_component:nucleus); GO:0005524(molecular_function:ATP binding); GO:0004672(molecular_function:protein kinase activity); GO:0003723(molecular_function:RNA bin…	K18733	LARP6				PF05383.14(La:La domain); PF12901.4(SUZ-C:SUZ-C motif)	gi|74752287|sp|Q9BRS8.1|LARP6_HUMAN(RecName: Full=La-related protein 6; AltName: Full=Acheron; Short=Achn; AltName: Full=La ribonucleoprotein domain family member 6)
TRINITY_DN49528_c0_g3		796.648	9.6378	2.51805e-22	5.55509e-17	yes	up	0	0	0	0	0	337	0	0	0	0	0	112.72	0	37.5733
TRINITY_DN49958_c0_g2		796.648	9.6378	2.51805e-22	5.55509e-17	yes	up	0	0	0	0	0	337	0	0	0	0	0	4.85	0	1.61667	XP_022784345.1(T-complex protein 1 subunit delta-like [Stylophora pistillata])	GO:0005524(molecular_function:ATP binding); GO:0044183(molecular_function:protein binding involved in protein folding); GO:0051082(molecular_function:unfolded protein binding); GO:0006458(biological_process:'de novo' protein folding); GO:0061077(biological_process:chaperone-mediated protein folding); GO:0005832(cellular_component:chaperonin-containing T-complex)	K09496	CCT4		COG0459(O:Posttranslational modification, protein turnover, chaperones )	COG0459(Prevents misfolding and promotes the refolding and proper assembly of unfolded polypeptides generated under stress conditions (By similarity))	PF00118.21(Cpn60_TCP1:TCP-1/cpn60 chaperonin family)	gi|1729869|sp|P53451.1|TCPD_TAKRU(RecName: Full=T-complex protein 1 subunit delta; Short=TCP-1-delta; AltName: Full=CCT-delta)
TRINITY_DN63664_c2_g1		796.648	9.6378	2.51805e-22	5.55509e-17	yes	up	0	0	0	0	0	337	0	0	0	0	0	10.62	0	3.54	XP_019626839.1(PREDICTED: nicotinamide riboside kinase 2-like isoform X2 [Branchiostoma belcheri])	GO:0016301(molecular_function:kinase activity)	K10524	NRK1_2	map00760(Nicotinate and nicotinamide metabolism)	COG0572(F:Nucleotide transport and metabolism )	COG0572(uridine kinase)	PF13238.3(AAA_18:AAA domain)	gi|50401178|sp|Q9NPI5.1|NRK2_HUMAN(RecName: Full=Nicotinamide riboside kinase 2; Short=NRK 2; Short=NmR-K 2; AltName: Full=Integrin beta-1-binding protein 3; AltName: Full=Muscle integrin-binding protein; Short=MIBP; AltName: Full=Nicotinic acid riboside kinase 2; AltName: Full=Ribosylnicotinamide kinase 2; Short=RNK 2; AltName: Full=Ribosylnicotinic acid kinase 2)
TRINITY_DN68259_c1_g1		173.635	7.43992	2.52706e-22	5.5749e-17	yes	up	2	0	0	0	0	435	0.11	0	0	0	0	38.75	0.0366667	12.9167	AAP49545.1(alpha-tubulin, partial [Suberites ficus])	GO:0005525(molecular_function:GTP binding); GO:0003924(molecular_function:GTPase activity); GO:0005200(molecular_function:structural constituent of cytoskeleton); GO:0007017(biological_process:microtubule-based process); GO:0005874(cellular_component:microtubule); GO:0005525(molecular_function:GTP binding); GO:0003924(molecular_function:GTPase activity); GO:0005200(molecular_function:structural c…	K07374	TUBA	map04145(Phagosome); map04210(Apoptosis); map04540(Gap junction); map04530(Tight junction); map05130(Pathogenic Escherichia coli infection)			PF03953.14(Tubulin_C:Tubulin C-terminal domain)	gi|3915086|sp|Q25008.1|TBA1_HOMAM(RecName: Full=Tubulin alpha-1 chain; AltName: Full=Alpha-I tubulin)
TRINITY_DN57258_c1_g9		792.569	9.63039	2.96423e-22	6.5393e-17	yes	up	0	0	0	1	0	334	0	0	0	0	0	3.17	0	1.05667	XP_022317343.1(transitional endoplasmic reticulum ATPase [Crassostrea virginica])	GO:0005524(molecular_function:ATP binding); GO:0016787(molecular_function:hydrolase activity)	K13525	VCP, CDC48	map05134(Legionellosis); map04141(Protein processing in endoplasmic reticulum)	COG0464(O:Posttranslational modification, protein turnover, chaperones )	COG0464(Aaa atpase)	PF00004.26(AAA:ATPase family associated with various cellular activities (AAA)); PF02359.15(CDC48_N:Cell division protein 48 (CDC48), N-terminal domain); PF13191.3(AAA_16:AAA ATPase domain); PF05496.9(RuvB_N:Holliday junction DNA helicase ruvB N-terminus); PF02933.14(CDC48_2:Cell division protein 48 (CDC48), domain 2); PF13671.3(AAA_33:AAA domain); PF07724.11(AAA_2:AAA domain (Cdc48 subfamily)); …	gi|82188427|sp|Q7ZU99.1|TERA_DANRE(RecName: Full=Transitional endoplasmic reticulum ATPase; Short=TER ATPase; AltName: Full=Protein CDC48; AltName: Full=Valosin-containing protein; Short=VCP)
TRINITY_DN49059_c0_g1		790.839	9.62724	3.17762e-22	7.01003e-17	yes	up	0	0	0	2	0	332	0	0	0	0.02	0	6.94	0	2.32	XP_022245178.1(mitochondrial uncoupling protein 2-like [Limulus polyphemus])	GO:0006839(biological_process:mitochondrial transport); GO:0016021(cellular_component:integral component of membrane); GO:0031966(cellular_component:mitochondrial membrane)	K15103	UCP2_3, SLC25A8_9				PF00153.24(Mito_carr:Mitochondrial carrier protein)	gi|14195302|sp|Q9W725.1|UCP2_CYPCA(RecName: Full=Mitochondrial uncoupling protein 2; Short=UCP 2; AltName: Full=Solute carrier family 25 member 8 [Cyprinus carpio])
TRINITY_DN44246_c0_g1		261.45	8.03039	3.32579e-22	7.33687e-17	yes	up	0	0	1	0	0	393	0	0	0	0	0	2.03	0	0.676667	AGK72242.1(DNA (cytosine-5)-methytransferase 1 [Apostichopus japonicus])	GO:0003682(molecular_function:chromatin binding); GO:0003886(molecular_function:DNA (cytosine-5-)-methyltransferase activity); GO:0003677(molecular_function:DNA binding); GO:0008270(molecular_function:zinc ion binding); GO:0005634(cellular_component:nucleus); GO:0003682(molecular_function:chromatin binding); GO:0003886(molecular_function:DNA (cytosine-5-)-methyltransferase activity); GO:0003677(m…	K00558	DNMT1, dcm	map00270(Cysteine and methionine metabolism); map05206(MicroRNAs in cancer)	COG0270(L:Replication, recombination and repair )	COG0270(Cytosine-specific methyltransferase)	PF00145.14(DNA_methylase:C-5 cytosine-specific DNA methylase); PF12047.5(DNMT1-RFD:Cytosine specific DNA methyltransferase replication foci domain); PF01426.15(BAH:BAH domain); PF06464.8(DMAP_binding:DMAP1-binding Domain); PF02008.17(zf-CXXC:CXXC zinc finger domain)	gi|12230343|sp|Q92072.1|DNMT1_CHICK(RecName: Full=DNA (cytosine-5)-methyltransferase 1; Short=Dnmt1; AltName: Full=DNA methyltransferase GgaI; Short=DNA MTase GgaI; Short=M.GgaI; AltName: Full=MCMT)
TRINITY_DN33051_c0_g1		787.251	9.62068	3.66606e-22	8.08748e-17	yes	up	0	0	0	0	0	333	0	0	0	0	0	5.22	0	1.74	ELT95274.1(hypothetical protein CAPTEDRAFT_213986 [Capitella teleta])	GO:0004252(molecular_function:serine-type endopeptidase activity); GO:0004252(molecular_function:serine-type endopeptidase activity)	K09635	TMPRSS4	map05164(Influenza A)	COG5640(O:Posttranslational modification, protein turnover, chaperones )	COG5640(protease)	PF00089.23(Trypsin:Trypsin); PF15494.3(SRCR_2:Scavenger receptor cysteine-rich domain); PF13365.3(Trypsin_2:Trypsin-like peptidase domain); PF00530.15(SRCR:Scavenger receptor cysteine-rich domain); PF09342.8(DUF1986:Domain of unknown function (DUF1986)); PF00057.15(Ldl_recept_a:Low-density lipoprotein receptor domain class A)	gi|32469808|sp|Q8VCA5.1|TMPS4_MOUSE(RecName: Full=Transmembrane protease serine 4; AltName: Full=Channel-activating protease 2; Short=mCAP2)
TRINITY_DN69763_c0_g4		262.838	8.03803	3.74635e-22	8.26455e-17	yes	up	1	0	0	0	0	387.27	0	0	0	0	0	2.75	0	0.916667	XP_002597516.1(hypothetical protein BRAFLDRAFT_122212 [Branchiostoma floridae])	GO:0003723(molecular_function:RNA binding); GO:0003743(molecular_function:translation initiation factor activity); GO:0016021(cellular_component:integral component of membrane); GO:0003743(molecular_function:translation initiation factor activity)	K03260	EIF4G	map05416(Viral myocarditis); map03013(RNA transport)			PF02854.16(MIF4G:MIF4G domain); PF02020.15(W2:eIF4-gamma/eIF5/eIF2-epsilon); PF02847.14(MA3:MA3 domain)	gi|30315906|sp|P78344.1|IF4G2_HUMAN(RecName: Full=Eukaryotic translation initiation factor 4 gamma 2; Short=eIF-4-gamma 2; Short=eIF-4G 2; Short=eIF4G 2; AltName: Full=Death-associated protein 5; Short=DAP-5; AltName: Full=p97 >gi|166897990|sp|Q95L46.2|IF4G2_BOVIN RecName: Full=Eukaryotic translation initiation factor 4 gamma 2; Short=eIF-4-gamma 2; Short=eIF-4G 2; Short=eIF4G 2; AltName: Full=p9…
TRINITY_DN66051_c2_g6		38.2884	5.25884	5.04562e-22	1.11307e-16	yes	up	15	6	5	4	2	1044.12	0.28	0.09	0.08	0.05	0.02	26.4	0.15	8.82333	KHN80715.1(Elongation factor 2 [Toxocara canis])	GO:0005525(molecular_function:GTP binding); GO:0003924(molecular_function:GTPase activity); GO:0003746(molecular_function:translation elongation factor activity); GO:0005525(molecular_function:GTP binding); GO:0003924(molecular_function:GTPase activity); GO:0003746(molecular_function:translation elongation factor activity); GO:0005525(molecular_function:GTP binding); GO:0003924(molecular_function…	K03234	EEF2	map04921(Oxytocin signaling pathway); map04152(AMPK signaling pathway)			PF03764.15(EFG_IV:Elongation factor G, domain IV); PF00679.21(EFG_C:Elongation factor G C-terminus); PF14492.3(EFG_II:Elongation Factor G, domain II)	gi|2494246|sp|Q90705.3|EF2_CHICK(RecName: Full=Elongation factor 2; Short=EF-2)
TRINITY_DN49869_c0_g1		777.854	9.60335	5.34947e-22	1.1801e-16	yes	up	0	0	0	0	0	329	0	0	0	0	0	3.42	0	1.14	ELT91404.1(hypothetical protein CAPTEDRAFT_159283 [Capitella teleta])	GO:0004579(molecular_function:dolichyl-diphosphooligosaccharide-protein glycotransferase activity); GO:0006486(biological_process:protein glycosylation); GO:0005789(cellular_component:endoplasmic reticulum membrane); GO:0016021(cellular_component:integral component of membrane); GO:0004579(molecular_function:dolichyl-diphosphooligosaccharide-protein glycotransferase activity); GO:0018279(biologic…	K12666	OST1, RPN1	map00510(N-Glycan biosynthesis); map04141(Protein processing in endoplasmic reticulum)			PF04597.11(Ribophorin_I:Ribophorin I)	gi|75042627|sp|Q5RFB6.1|RPN1_PONAB(RecName: Full=Dolichyl-diphosphooligosaccharide--protein glycosyltransferase subunit 1; AltName: Full=Dolichyl-diphosphooligosaccharide--protein glycosyltransferase 67 kDa subunit; AltName: Full=Ribophorin I; Short=RPN-I; AltName: Full=Ribophorin-1; Flags: Precursor)
TRINITY_DN48642_c0_g1		256.817	8.0046	5.57137e-22	1.22904e-16	yes	up	0	0	1	0	0	386	0	0	0.01	0	0	3.99	0.00333333	1.33	XP_018668915.1(PREDICTED: myosin light chain kinase, smooth muscle isoform X4 [Ciona intestinalis])	GO:0005524(molecular_function:ATP binding); GO:0004672(molecular_function:protein kinase activity); GO:0005524(molecular_function:ATP binding); GO:0004672(molecular_function:protein kinase activity); GO:0005524(molecular_function:ATP binding); GO:0004672(molecular_function:protein kinase activity); GO:0005524(molecular_function:ATP binding); GO:0004672(molecular_function:protein kinase activity)	K00907	MYLK	map04510(Focal adhesion); map04810(Regulation of actin cytoskeleton); map04971(Gastric acid secretion); map04270(Vascular smooth muscle contraction); map04921(Oxytocin signaling pathway); map04020(Calcium signaling pathway); map04022(cGMP-PKG signaling pathway); map04611(Platelet activation)			PF00069.22(Pkinase:Protein kinase domain); PF07714.14(Pkinase_Tyr:Protein tyrosine kinase); PF07679.13(I-set:Immunoglobulin I-set domain); PF13927.3(Ig_3:Immunoglobulin domain); PF00041.18(fn3:Fibronectin type III domain); PF13895.3(Ig_2:Immunoglobulin domain); PF00047.22(ig:Immunoglobulin domain); PF07686.14(V-set:Immunoglobulin V-set domain); PF01163.19(RIO1:RIO1 family)	gi|2851405|sp|P29294.2|MYLK_RABIT(RecName: Full=Myosin light chain kinase, smooth muscle; Short=MLCK; Short=smMLCK; AltName: Full=Telokin; Contains: RecName: Full=Myosin light chain kinase, smooth muscle, deglutamylated form)
TRINITY_DN51695_c0_g3		775.504	9.59899	5.88155e-22	1.29746e-16	yes	up	0	0	0	0	0	328	0	0	0	0	0	4.47	0	1.49	XP_022790009.1(dnaJ homolog subfamily A member 2-like [Stylophora pistillata])	GO:0005524(molecular_function:ATP binding); GO:0031072(molecular_function:heat shock protein binding); GO:0046872(molecular_function:metal ion binding); GO:0051082(molecular_function:unfolded protein binding); GO:0006457(biological_process:protein folding); GO:0009408(biological_process:response to heat); GO:0005829(cellular_component:cytosol)	K09503	DNAJA2	map04141(Protein processing in endoplasmic reticulum)	COG0484(O:Posttranslational modification, protein turnover, chaperones )	COG0484(ATP binding to DnaK triggers the release of the substrate protein, thus completing the reaction cycle. Several rounds of ATP-dependent interactions between DnaJ, DnaK and GrpE are required for fully efficient folding. Also involved, together with DnaK and GrpE, in the DNA replication of plasmids through activation of initiation proteins (By similarity))	PF01556.15(DnaJ_C:DnaJ C terminal domain); PF00226.28(DnaJ:DnaJ domain); PF00684.16(DnaJ_CXXCXGXG:DnaJ central domain); PF15777.2(Anti-TRAP:Tryptophan RNA-binding attenuator protein inhibitory protein)	gi|14916548|sp|O60884.1|DNJA2_HUMAN(RecName: Full=DnaJ homolog subfamily A member 2; AltName: Full=Cell cycle progression restoration gene 3 protein; AltName: Full=Dnj3; Short=Dj3; AltName: Full=HIRA-interacting protein 4; AltName: Full=Renal carcinoma antigen NY-REN-14; Flags: Precursor)
TRINITY_DN43429_c0_g1		775.504	9.59899	5.88155e-22	1.29746e-16	yes	up	0	0	0	0	0	328	0	0	0	0	0	17.09	0	5.69667	XP_013383978.1(microtubule-associated proteins 1A/1B light chain 3C-like [Lingula anatina])	GO:0006914(biological_process:autophagy); GO:0006914(biological_process:autophagy); GO:0006914(biological_process:autophagy)	K10435	MAP1LC				PF02991.13(Atg8:Autophagy protein Atg8 ubiquitin like); PF04110.10(APG12:Ubiquitin-like autophagy protein Apg12)	gi|84028113|sp|Q9BXW4.1|MLP3C_HUMAN(RecName: Full=Microtubule-associated proteins 1A/1B light chain 3C; AltName: Full=Autophagy-related protein LC3 C; AltName: Full=Autophagy-related ubiquitin-like modifier LC3 C; AltName: Full=MAP1 light chain 3-like protein 3; AltName: Full=MAP1A/MAP1B light chain 3 C; Short=MAP1A/MAP1B LC3 C; AltName: Full=Microtubule-associated protein 1 light chain 3 gamma; …
TRINITY_DN47675_c0_g1		766.106	9.5814	8.60677e-22	1.89863e-16	yes	up	0	0	0	0	0	324	0	0	0	0	0	3.09	0	1.03	XP_019625690.1(PREDICTED: WD repeat-containing protein 43-like isoform X1 [Branchiostoma belcheri])	GO:0016021(cellular_component:integral component of membrane)	K14546	UTP5, WDR43	map03008(Ribosome biogenesis in eukaryotes)			PF04003.9(Utp12:Dip2/Utp12 Family); PF00400.29(WD40:WD domain, G-beta repeat); PF12894.4(ANAPC4_WD40:Anaphase-promoting complex subunit 4 WD40 domain)	gi|158518600|sp|Q6ZQL4.2|WDR43_MOUSE(RecName: Full=WD repeat-containing protein 43)
TRINITY_DN49348_c0_g2		766.106	9.5814	8.60677e-22	1.89863e-16	yes	up	0	0	0	0	0	324	0	0	0	0	0	2.31	0	0.77	XP_019634523.1(PREDICTED: glycine dehydrogenase (decarboxylating), mitochondrial-like [Branchiostoma belcheri])	GO:0004375(molecular_function:glycine dehydrogenase (decarboxylating) activity); GO:0006546(biological_process:glycine catabolic process); GO:0005739(cellular_component:mitochondrion)	K00281	GLDC, gcvP	map00630(Glyoxylate and dicarboxylate metabolism); map00260(Glycine, serine and threonine metabolism)	COG0403(E:Amino acid transport and metabolism ); COG1003(E:Amino acid transport and metabolism )	COG0403(The glycine cleavage system catalyzes the degradation of glycine. The P protein binds the alpha-amino group of glycine through its pyridoxal phosphate cofactor); COG1003(The glycine cleavage system catalyzes the degradation of glycine. The P protein binds the alpha-amino group of glycine through its pyridoxal phosphate cofactor)	PF02347.13(GDC-P:Glycine cleavage system P-protein); PF01212.18(Beta_elim_lyase:Beta-eliminating lyase); PF00266.16(Aminotran_5:Aminotransferase class-V)	gi|34921986|sp|Q91W43.1|GCSP_MOUSE(RecName: Full=Glycine dehydrogenase (decarboxylating), mitochondrial; AltName: Full=Glycine cleavage system P protein; AltName: Full=Glycine decarboxylase; AltName: Full=Glycine dehydrogenase (aminomethyl-transferring); Flags: Precursor)
TRINITY_DN59833_c5_g4		761.407	9.57252	1.04206e-21	2.29872e-16	yes	up	0	0	0	0	0	322	0	0	0	0	0	2.35	0	0.783333	XP_002737354.1(PREDICTED: sodium/potassium-transporting ATPase subunit alpha-1 isoform X1 [Saccoglossus kowalevskii])		K01539	ATP1A	map04918(Thyroid hormone synthesis); map04978(Mineral absorption); map04971(Gastric acid secretion); map04972(Pancreatic secretion); map04964(Proximal tubule bicarbonate reclamation); map04260(Cardiac muscle contraction); map04261(Adrenergic signaling in cardiomyocytes); map04961(Endocrine and other factor-regulated calcium reabsorption); map04960(Aldosterone-regulated sodium reabsorption); map04…	COG0474(P:Inorganic ion transport and metabolism )	COG0474(P-type atpase)	PF00122.17(E1-E2_ATPase:E1-E2 ATPase); PF00689.18(Cation_ATPase_C:Cation transporting ATPase, C-terminus); PF13246.3(Cation_ATPase:Cation transport ATPase (P-type)); PF00702.23(Hydrolase:haloacid dehalogenase-like hydrolase); PF00690.23(Cation_ATPase_N:Cation transporter/ATPase, N-terminus); PF08282.9(Hydrolase_3:haloacid dehalogenase-like hydrolase)	gi|2493013|sp|Q92030.1|AT1A1_ANGAN(RecName: Full=Sodium/potassium-transporting ATPase subunit alpha-1; Short=Na(+)/K(+) ATPase alpha-1 subunit; AltName: Full=Sodium pump subunit alpha-1; Flags: Precursor)
TRINITY_DN72536_c0_g1		759.058	9.56807	1.14686e-21	2.52991e-16	yes	up	0	0	0	0	0	321	0	0	0	0	0	3.77	0	1.25667	XP_014237461.1(bifunctional purine biosynthesis protein PURH [Trichogramma pretiosum])	GO:0003937(molecular_function:IMP cyclohydrolase activity); GO:0004643(molecular_function:phosphoribosylaminoimidazolecarboxamide formyltransferase activity); GO:0006164(biological_process:purine nucleotide biosynthetic process); GO:0003937(molecular_function:IMP cyclohydrolase activity); GO:0004643(molecular_function:phosphoribosylaminoimidazolecarboxamide formyltransferase activity); GO:0006164…	K00602	purH	map01523(Antifolate resistance); map00230(Purine metabolism); map00670(One carbon pool by folate)	COG0138(F:Nucleotide transport and metabolism )	COG0138(bifunctional purine biosynthesis protein PURH)	PF01808.15(AICARFT_IMPCHas:AICARFT/IMPCHase bienzyme); PF02142.19(MGS:MGS-like domain)	gi|23831360|sp|P31939.3|PUR9_HUMAN(RecName: Full=Bifunctional purine biosynthesis protein PURH; Includes: RecName: Full=Phosphoribosylaminoimidazolecarboxamide formyltransferase; AltName: Full=5-aminoimidazole-4-carboxamide ribonucleotide formyltransferase; AltName: Full=AICAR transformylase; Includes: RecName: Full=IMP cyclohydrolase; AltName: Full=ATIC; AltName: Full=IMP synthase; AltName: Full…
TRINITY_DN58647_c1_g2		756.708	9.56359	1.26239e-21	2.78475e-16	yes	up	0	0	0	0	0	320	0	0	0	0	0	9.8	0	3.26667								PF15228.3(DAP:Death-associated protein)	gi|167012008|sp|A3KMU5.1|DAL1B_XENLA(RecName: Full=Death-associated protein-like 1-B)
TRINITY_DN15801_c0_g1		749.66	9.55009	1.68511e-21	3.71722e-16	yes	up	0	0	0	0	0	317	0	0	0	0	0	6.21	0	2.07	P24862.1(RecName: Full=G2/mitotic-specific cyclin-B)	GO:0007049(biological_process:cell cycle); GO:0051301(biological_process:cell division); GO:0005634(cellular_component:nucleus); GO:0005634(cellular_component:nucleus); GO:0005634(cellular_component:nucleus)	K05868	CCNB	map04068(FoxO signaling pathway); map04110(Cell cycle); map04914(Progesterone-mediated oocyte maturation); map04115(p53 signaling pathway)			PF00134.20(Cyclin_N:Cyclin, N-terminal domain); PF02984.16(Cyclin_C:Cyclin, C-terminal domain)	gi|116176|sp|P14635.1|CCNB1_HUMAN(RecName: Full=G2/mitotic-specific cyclin-B1)
TRINITY_DN50246_c1_g1		248.392	7.95648	2.14077e-21	4.72235e-16	yes	up	1	0	0	0	2	363	0.01	0	0	0	0.01	4.86	0.00333333	1.62333	XP_013390767.1(nucleolar protein 56-like [Lingula anatina])	GO:0030515(molecular_function:snoRNA binding); GO:0000154(biological_process:rRNA modification); GO:0031428(cellular_component:box C/D snoRNP complex); GO:0032040(cellular_component:small-subunit processome)	K14564	NOP56	map03008(Ribosome biogenesis in eukaryotes)	COG1498(J:Translation, ribosomal structure and biogenesis )	COG1498(Nucleolar protein)	PF01798.15(Nop:snoRNA binding domain, fibrillarin); PF08156.10(NOP5NT:NOP5NT (NUC127) domain)	gi|117949609|sp|O00567.4|NOP56_HUMAN(RecName: Full=Nucleolar protein 56; AltName: Full=Nucleolar protein 5A)
TRINITY_DN56061_c1_g2		51.2035	5.67817	2.68379e-21	5.92018e-16	yes	up	10	2	1	2	1	697.02	0.49	0.06	0.05	0.06	0.03	57.18	0.2	19.09	AAQ05017.1(beta-actin [Tigriopus japonicus])	GO:0005524(molecular_function:ATP binding); GO:0005524(molecular_function:ATP binding); GO:0005856(cellular_component:cytoskeleton); GO:0097433(cellular_component:dense body); GO:0005925(cellular_component:focal adhesion); GO:0005886(cellular_component:plasma membrane); GO:0005856(cellular_component:cytoskeleton); GO:0097433(cellular_component:dense body); GO:0005925(cellular_component:focal adhe…	K05692	ACTB_G1	map05164(Influenza A); map04390(Hippo signaling pathway); map04391(Hippo signaling pathway - fly); map04015(Rap1 signaling pathway); map04210(Apoptosis); map04810(Regulation of actin cytoskeleton); map04921(Oxytocin signaling pathway); map05131(Shigellosis); map05130(Pathogenic Escherichia coli infection); map05132(Salmonella infection); map04530(Tight junction); map04745(Phototransduction - fly)…	COG5277(Z:Cytoskeleton )	COG5277(actin-related protein)	PF00022.16(Actin:Actin)	gi|42560193|sp|P83750.1|ACTB_CYPCA(RecName: Full=Actin, cytoplasmic 1; AltName: Full=Beta-actin; Contains: RecName: Full=Actin, cytoplasmic 1, N-terminally processed >gi|42560194|sp|P83751.1|ACTB_CTEID RecName: Full=Actin, cytoplasmic 1; AltName: Full=Beta-actin; Contains: RecName: Full=Actin, cytoplasmic 1, N-terminally processed >gi|92087016|sp|Q7ZVF9.2|ACTB2_DANRE RecName: Full=Actin, cytoplas…
TRINITY_DN6653_c0_g1		243.569	7.92819	2.82954e-21	6.24166e-16	yes	up	0	0	1	0	0	366	0	0	0.01	0	0	4.03	0.00333333	1.34333	XP_002411282.1(ABC transporter, putative [Ixodes scapularis])	GO:0005524(molecular_function:ATP binding); GO:0015439(molecular_function:heme-transporting ATPase activity); GO:0015417(molecular_function:polyamine-transporting ATPase activity); GO:0103115(molecular_function:protoheme IX ABC transporter activity); GO:0005524(molecular_function:ATP binding); GO:0016887(molecular_function:ATPase activity)	K06185	ABCF2		COG0488(R:General function prediction only )	COG0488((ABC) transporter)	PF00005.24(ABC_tran:ABC transporter); PF12848.4(ABC_tran_Xtn:ABC transporter); PF13304.3(AAA_21:AAA domain, putative AbiEii toxin, Type IV TA system); PF13555.3(AAA_29:P-loop containing region of AAA domain); PF03193.13(DUF258:Protein of unknown function, DUF258)	gi|51701347|sp|Q99LE6.1|ABCF2_MOUSE(RecName: Full=ATP-binding cassette sub-family F member 2)
TRINITY_DN62034_c1_g7		246.099	7.9431	2.87485e-21	6.34158e-16	yes	up	1	0	0	0	1	361	0.05	0	0	0	0.02	18.98	0.0166667	6.33333	XP_009049421.1(hypothetical protein LOTGIDRAFT_213170 [Lottia gigantea])	GO:0005525(molecular_function:GTP binding); GO:0003924(molecular_function:GTPase activity); GO:0005200(molecular_function:structural constituent of cytoskeleton); GO:0007017(biological_process:microtubule-based process); GO:0005737(cellular_component:cytoplasm); GO:0005874(cellular_component:microtubule); GO:0005525(molecular_function:GTP binding); GO:0003924(molecular_function:GTPase activity); …	K07374	TUBA	map04145(Phagosome); map04210(Apoptosis); map04540(Gap junction); map04530(Tight junction); map05130(Pathogenic Escherichia coli infection)			PF00091.22(Tubulin:Tubulin/FtsZ family, GTPase domain); PF14881.3(Tubulin_3:Tubulin domain)	gi|117949832|sp|P08537.2|TBA_XENLA(RecName: Full=Tubulin alpha chain)
TRINITY_DN78487_c0_g1		730.863	9.51346	3.66414e-21	8.08262e-16	yes	up	0	0	0	0	0	309	0	0	0	0	0	12.55	0	4.18333			K17447	SHC2	map05214(Glioma); map04650(Natural killer cell mediated cytotoxicity); map04510(Focal adhesion); map04915(Estrogen signaling pathway); map05220(Chronic myeloid leukemia); map04014(Ras signaling pathway); map05034(Alcoholism); map04012(ErbB signaling pathway); map04910(Insulin signaling pathway); map04370(VEGF signaling pathway); map05224(Breast cancer); map01522(Endocrine resistance); map04072(Ph…				gi|152032539|sp|Q8TF44.2|C2C4C_HUMAN(RecName: Full=C2 calcium-dependent domain-containing protein 4C; AltName: Full=Nuclear-localized factor 3; AltName: Full=Protein FAM148C)
TRINITY_DN50872_c2_g11		240.918	7.9124	3.99962e-21	8.82259e-16	yes	up	0	0	1	0	0	362	0	0	0.03	0	0	22.39	0.01	7.46333	AFL02665.1(nm23 protein [Penaeus monodon])	GO:0005524(molecular_function:ATP binding); GO:0004550(molecular_function:nucleoside diphosphate kinase activity); GO:0006241(biological_process:CTP biosynthetic process); GO:0006183(biological_process:GTP biosynthetic process); GO:0006228(biological_process:UTP biosynthetic process); GO:0005524(molecular_function:ATP binding); GO:0004550(molecular_function:nucleoside diphosphate kinase activity)…	K00940	ndk, NME	map00240(Pyrimidine metabolism); map00230(Purine metabolism)	COG0105(F:Nucleotide transport and metabolism )	COG0105(Major role in the synthesis of nucleoside triphosphates other than ATP. The ATP gamma phosphate is transferred to the NDP beta phosphate via a ping-pong mechanism, using a phosphorylated active-site intermediate (By similarity))	PF00334.16(NDK:Nucleoside diphosphate kinase)	gi|115311824|sp|Q2EN76.1|NDKB_PIG(RecName: Full=Nucleoside diphosphate kinase B; Short=NDK B; Short=NDP kinase B; AltName: Full=Histidine protein kinase NDKB)
TRINITY_DN46607_c0_g1		726.163	9.50415	4.45622e-21	9.82971e-16	yes	up	0	0	0	0	0	307	0	0	0	0	0	2.72	0	0.906667	XP_023932122.1(transforming acidic coiled-coil-containing protein 2 isoform X2 [Lingula anatina])		K14283	TACC3, maskin	map03013(RNA transport)			PF05010.11(TACC:Transforming acidic coiled-coil-containing protein (TACC))	gi|13431939|sp|Q9Y6A5.1|TACC3_HUMAN(RecName: Full=Transforming acidic coiled-coil-containing protein 3; AltName: Full=ERIC-1)
TRINITY_DN46649_c0_g1		723.813	9.49947	4.91546e-21	1.08427e-15	yes	up	0	0	0	0	0	306	0	0	0	0	0	2.16	0	0.72	XP_002609662.1(hypothetical protein BRAFLDRAFT_123576 [Branchiostoma floridae])	GO:0005049(molecular_function:nuclear export signal receptor activity); GO:0008536(molecular_function:Ran GTPase binding); GO:0006611(biological_process:protein export from nucleus); GO:0006606(biological_process:protein import into nucleus); GO:0005829(cellular_component:cytosol); GO:0005635(cellular_component:nuclear envelope); GO:0008536(molecular_function:Ran GTPase binding); GO:0006886(biolo…	K18423	CSE1, CAS, XPO2		COG5657(O:Posttranslational modification, protein turnover, chaperones )	COG5657(Importin)	PF03378.12(CAS_CSE1:CAS/CSE protein, C-terminus); PF08506.7(Cse1:Cse1); PF03810.16(IBN_N:Importin-beta N-terminal domain)	gi|82187960|sp|Q7SZC2.1|XPO2_DANRE(RecName: Full=Exportin-2; Short=Exp2; AltName: Full=Chromosome segregation 1-like protein; AltName: Full=Importin-alpha re-exporter)
TRINITY_DN49363_c0_g1		723.813	9.49947	4.91546e-21	1.08427e-15	yes	up	0	0	0	0	0	306	0	0	0	0	0	4.45	0	1.48333	P24861.1(RecName: Full=G2/mitotic-specific cyclin-A)	GO:0007049(biological_process:cell cycle); GO:0051301(biological_process:cell division); GO:0005634(cellular_component:nucleus); GO:0005634(cellular_component:nucleus); GO:0005634(cellular_component:nucleus); GO:0005634(cellular_component:nucleus)	K06627	CCNA	map04110(Cell cycle); map05203(Viral carcinogenesis); map05161(Hepatitis B); map05169(Epstein-Barr virus infection); map04914(Progesterone-mediated oocyte maturation); map04152(AMPK signaling pathway)	COG5024(D:Cell cycle control, cell division, chromosome partitioning )	COG5024(g2 mitotic-specific)	PF00134.20(Cyclin_N:Cyclin, N-terminal domain); PF16500.2(Cyclin_N2:N-terminal region of cyclin_N); PF02984.16(Cyclin_C:Cyclin, C-terminal domain)	gi|116241288|sp|P30274.2|CCNA2_BOVIN(RecName: Full=Cyclin-A2; Short=Cyclin-A)
TRINITY_DN52156_c5_g5		721.464	9.49478	5.42286e-21	1.19618e-15	yes	up	0	0	0	0	0	305	0	0	0	0	0	3.42	0	1.14	XP_019617715.1(PREDICTED: pyruvate kinase PKM-like isoform X2 [Branchiostoma belcheri])	GO:0016301(molecular_function:kinase activity); GO:0000287(molecular_function:magnesium ion binding); GO:0030955(molecular_function:potassium ion binding); GO:0004743(molecular_function:pyruvate kinase activity); GO:0016301(molecular_function:kinase activity); GO:0000287(molecular_function:magnesium ion binding); GO:0030955(molecular_function:potassium ion binding); GO:0004743(molecular_function:…	K00873	PK, pyk	map05203(Viral carcinogenesis); map00230(Purine metabolism); map00620(Pyruvate metabolism); map00010(Glycolysis / Gluconeogenesis); map04922(Glucagon signaling pathway); map05230(Central carbon metabolism in cancer); map04930(Type II diabetes mellitus)	COG0469(G:Carbohydrate transport and metabolism )	COG0469(Pyruvate kinase)	PF00224.18(PK:Pyruvate kinase, barrel domain); PF02887.13(PK_C:Pyruvate kinase, alpha/beta domain); PF03328.11(HpcH_HpaI:HpcH/HpaI aldolase/citrate lyase family)	gi|125608|sp|P00548.2|KPYM_CHICK(RecName: Full=Pyruvate kinase PKM)
TRINITY_DN15855_c0_g1		708.103	9.46782	9.52834e-21	2.10176e-15	yes	up	0	0	0	5	0	293	0	0	0	0.12	0	13.76	0	4.62667
TRINITY_DN47438_c0_g1		707.365	9.46631	9.80928e-21	2.16372e-15	yes	up	0	0	0	0	0	299	0	0	0	0	0	27.36	0	9.12	XP_018011448.1(PREDICTED: histone H2B [Hyalella azteca])	GO:0003677(molecular_function:DNA binding); GO:0046982(molecular_function:protein heterodimerization activity); GO:0000786(cellular_component:nucleosome); GO:0005634(cellular_component:nucleus); GO:0003677(molecular_function:DNA binding); GO:0046982(molecular_function:protein heterodimerization activity); GO:0000786(cellular_component:nucleosome); GO:0005634(cellular_component:nucleus)	K11252	H2B	map05034(Alcoholism); map05322(Systemic lupus erythematosus); map05203(Viral carcinogenesis)			PF00125.21(Histone:Core histone H2A/H2B/H3/H4); PF00808.20(CBFD_NFYB_HMF:Histone-like transcription factor (CBF/NF-Y) and archaeal histone); PF16789.2(YscO-like:YscO-like protein); PF03847.10(TFIID_20kDa:Transcription initiation factor TFIID subunit A)	gi|462237|sp|P35068.2|H2B1_TIGCA(RecName: Full=Histone H2B.1/H2B.2)
TRINITY_DN45152_c0_g1		236.402	7.8851	1.01755e-20	2.24448e-15	yes	up	1	0	0	0	0	348	0.01	0	0	0	0	3.48	0.00333333	1.16	XP_019638630.1(PREDICTED: la-related protein 6-like [Branchiostoma belcheri])	GO:0005524(molecular_function:ATP binding); GO:0004672(molecular_function:protein kinase activity); GO:0003723(molecular_function:RNA binding); GO:0003723(molecular_function:RNA binding); GO:0006396(biological_process:RNA processing); GO:0005634(cellular_component:nucleus); GO:0003723(molecular_function:RNA binding); GO:0006396(biological_process:RNA processing); GO:0005634(cellular_component:nuc…	K18733	LARP6				PF05383.14(La:La domain); PF12901.4(SUZ-C:SUZ-C motif)	gi|74752287|sp|Q9BRS8.1|LARP6_HUMAN(RecName: Full=La-related protein 6; AltName: Full=Acheron; Short=Achn; AltName: Full=La ribonucleoprotein domain family member 6)
TRINITY_DN67716_c2_g4		42.3971	5.40589	1.62107e-20	3.5757e-15	yes	up	16	1	0	1	0	730	0.32	0.02	0	0.02	0	21.83	0.113333	7.28333	NP_001298851.1(ATP synthase subunit beta, mitochondrial [Papilio xuthus])	GO:0005524(molecular_function:ATP binding); GO:0046933(molecular_function:proton-transporting ATP synthase activity, rotational mechanism); GO:0015986(biological_process:ATP synthesis coupled proton transport); GO:0045261(cellular_component:proton-transporting ATP synthase complex, catalytic core F(1)); GO:0005524(molecular_function:ATP binding); GO:0046933(molecular_function:proton-transporting …	K02133	ATPeF1B, ATP5B, ATP2	map05012(Parkinson's disease); map05016(Huntington's disease); map05010(Alzheimer's disease); map00190(Oxidative phosphorylation)	COG0055(C:Energy production and conversion )	COG0055(Produces ATP from ADP in the presence of a proton gradient across the membrane. The catalytic sites are hosted primarily by the beta subunits (By similarity))	PF00006.22(ATP-synt_ab:ATP synthase alpha/beta family, nucleotide-binding domain)	gi|47606749|sp|Q05825.3|ATPB_DROME(RecName: Full=ATP synthase subunit beta, mitochondrial; Flags: Precursor)
TRINITY_DN41283_c0_g1		693.266	9.43726	1.78453e-20	3.93624e-15	yes	up	0	0	0	0	0	293	0	0	0	0	0	4.39	0	1.46333	XP_022102176.1(T-complex protein 1 subunit zeta-like [Acanthaster planci])	GO:0005524(molecular_function:ATP binding); GO:0044183(molecular_function:protein binding involved in protein folding); GO:0051082(molecular_function:unfolded protein binding); GO:0006458(biological_process:'de novo' protein folding); GO:0061077(biological_process:chaperone-mediated protein folding); GO:0005832(cellular_component:chaperonin-containing T-complex)	K09498	CCT6				PF00118.21(Cpn60_TCP1:TCP-1/cpn60 chaperonin family)	gi|82233762|sp|Q5ZJ54.3|TCPZ_CHICK(RecName: Full=T-complex protein 1 subunit zeta; Short=TCP-1-zeta; AltName: Full=CCT-zeta)
TRINITY_DN63118_c0_g5		693.266	9.43726	1.78453e-20	3.93624e-15	yes	up	0	0	0	0	0	293	0	0	0	0	0	4.83	0	1.61	XP_020898845.1(ZP domain-containing protein-like [Exaiptasia pallida])	GO:0005509(molecular_function:calcium ion binding); GO:0016021(cellular_component:integral component of membrane); GO:0016021(cellular_component:integral component of membrane)	K19928	ZP3				PF00100.20(Zona_pellucida:Zona pellucida-like domain)	gi|325530345|sp|P79762.4|ZP3_CHICK(RecName: Full=Zona pellucida sperm-binding protein 3; AltName: Full=Sperm receptor; AltName: Full=Zona pellucida C protein; AltName: Full=Zona pellucida glycoprotein 3; Short=Zp-3; Contains: RecName: Full=Processed zona pellucida sperm-binding protein 3; Flags: Precursor)
TRINITY_DN44842_c0_g1		690.916	9.43237	1.9728e-20	4.35148e-15	yes	up	0	0	0	0	0	292	0	0	0	0	0	6.48	0	2.16	XP_002589220.1(hypothetical protein BRAFLDRAFT_278638 [Branchiostoma floridae])	GO:0005125(molecular_function:cytokine activity); GO:0008083(molecular_function:growth factor activity); GO:0005160(molecular_function:transforming growth factor beta receptor binding); GO:0030509(biological_process:BMP signaling pathway); GO:0048468(biological_process:cell development); GO:0010862(biological_process:positive regulation of pathway-restricted SMAD protein phosphorylation); GO:0042…	K05495	GDF1_3				PF00019.17(TGF_beta:Transforming growth factor beta like domain); PF00688.15(TGFb_propeptide:TGF-beta propeptide)	gi|544196|sp|P35621.1|DVR1_DANRE(RecName: Full=Protein DVR-1; Flags: Precursor)
TRINITY_DN59579_c2_g4		688.566	9.42745	2.18129e-20	4.81133e-15	yes	up	0	0	0	0	0	291	0	0	0	0	0	7.99	0	2.66333	XP_019622259.1(PREDICTED: ornithine decarboxylase antizyme 1-like [Branchiostoma belcheri])	GO:0008073(molecular_function:ornithine decarboxylase inhibitor activity); GO:0008073(molecular_function:ornithine decarboxylase inhibitor activity); GO:0008073(molecular_function:ornithine decarboxylase inhibitor activity); GO:0006595(biological_process:polyamine metabolic process); GO:0045732(biological_process:positive regulation of protein catabolic process); GO:0005737(cellular_component:cyt…	K16548	OAZ1				PF06517.8(Orthopox_A43R:Orthopoxvirus A43R protein)	gi|13431754|sp|Q9YI98.1|OAZ1_DANRE(RecName: Full=Ornithine decarboxylase antizyme 1; AltName: Full=ODC antizyme, short form; Short=ODC-Az-S)
TRINITY_DN55011_c5_g1		679.166	9.40762	3.26546e-20	7.2027e-15	yes	up	0	0	0	0	0	287	0	0	0	0	0	3.56	0	1.18667	ACE75735.1(putative profilin [Hirudo medicinalis])	GO:0003779(molecular_function:actin binding); GO:0005856(cellular_component:cytoskeleton); GO:0003779(molecular_function:actin binding)	K05759	PFN	map04015(Rap1 signaling pathway); map05131(Shigellosis); map04810(Regulation of actin cytoskeleton); map04013(MAPK signaling pathway - fly); map05132(Salmonella infection)			PF00235.16(Profilin:Profilin)	gi|20178322|sp|P35080.3|PROF2_HUMAN(RecName: Full=Profilin-2; AltName: Full=Profilin II >gi|62287144|sp|Q5R4E2.3|PROF2_PONAB RecName: Full=Profilin-2; AltName: Full=Profilin II >gi|75075772|sp|Q4R4P8.1|PROF2_MACFA RecName: Full=Profilin-2; AltName: Full=Profilin II)
TRINITY_DN46843_c0_g1		679.166	9.40762	3.26546e-20	7.2027e-15	yes	up	0	0	0	0	0	287	0	0	0	0	0	17.21	0	5.73667	XP_022916881.1(40S ribosomal protein S9 [Onthophagus taurus])	GO:0019843(molecular_function:rRNA binding); GO:0003735(molecular_function:structural constituent of ribosome); GO:0006412(biological_process:translation); GO:0015935(cellular_component:small ribosomal subunit); GO:0019843(molecular_function:rRNA binding); GO:0003735(molecular_function:structural constituent of ribosome); GO:0045903(biological_process:positive regulation of translational fidelity…	K02997	RP-S9e, RPS9	map03010(Ribosome)	COG0522(J:Translation, ribosomal structure and biogenesis )	COG0522(One of the primary rRNA binding proteins, it binds directly to 16S rRNA where it nucleates assembly of the body of the 30S subunit (By similarity))	PF00163.16(Ribosomal_S4:Ribosomal protein S4/S9 N-terminal domain); PF01479.22(S4:S4 domain)	gi|20178311|sp|P46781.3|RS9_HUMAN(RecName: Full=40S ribosomal protein S9 >gi|52783339|sp|Q6ZWN5.3|RS9_MOUSE RecName: Full=40S ribosomal protein S9 >gi|52788199|sp|P29314.4|RS9_RAT RecName: Full=40S ribosomal protein S9 >gi|182705273|sp|A9L913.1|RS9_PAPAN RecName: Full=40S ribosomal protein S9 >gi|189044386|sp|A6QLG5.1|RS9_BOVIN RecName: Full=40S ribosomal protein S9)
TRINITY_DN54853_c1_g1		678.392	9.40598	3.69325e-20	8.1462e-15	yes	up	0	0	0	75	72	91	0	0	0	2.1	1.99	5.24	0	3.11	CCJ09777.1(putative ribulose-1,5-bisphosphate carboxylase/oxygenase small subunit, partial [Hirudo medicinalis])		K01602	rbcS	map00630(Glyoxylate and dicarboxylate metabolism)	COG4451(C:Energy production and conversion )	COG4451(RuBisCO catalyzes two reactions the carboxylation of D- ribulose 1,5-bisphosphate, the primary event in carbon dioxide fixation, as well as the oxidative fragmentation of the pentose substrate. Both reactions occur simultaneously and in competition at the same active site)	PF00101.17(RuBisCO_small:Ribulose bisphosphate carboxylase, small chain); PF12338.5(RbcS:Ribulose-1,5-bisphosphate carboxylase small subunit)	gi|27735223|sp|P10795.2|RBS1A_ARATH(RecName: Full=Ribulose bisphosphate carboxylase small chain 1A, chloroplastic; Short=RuBisCO small subunit 1A; Flags: Precursor)
TRINITY_DN70899_c0_g1		674.466	9.3976	3.99938e-20	8.82134e-15	yes	up	0	0	0	0	0	285	0	0	0	0	0	1.84	0	0.613333	XP_019637093.1(PREDICTED: importin subunit beta-1-like isoform X2 [Branchiostoma belcheri])		K14293	KPNB1, IPO1	map03013(RNA transport)	COG5215(U:Intracellular trafficking, secretion, and vesicular transport )	COG5215(Importin)	PF02985.19(HEAT:HEAT repeat); PF13513.3(HEAT_EZ:HEAT-like repeat); PF03810.16(IBN_N:Importin-beta N-terminal domain); PF00514.20(Arm:Armadillo/beta-catenin-like repeat); PF13646.3(HEAT_2:HEAT repeats); PF12717.4(Cnd1:non-SMC mitotic condensation complex subunit 1)	gi|341940828|sp|P70168.2|IMB1_MOUSE(RecName: Full=Importin subunit beta-1; AltName: Full=Karyopherin subunit beta-1; AltName: Full=Nuclear factor p97; AltName: Full=Pore targeting complex 97 kDa subunit; Short=PTAC97; AltName: Full=SCG)
TRINITY_DN48373_c0_g2		669.766	9.38751	4.90151e-20	1.08111e-14	yes	up	0	0	0	0	0	283	0	0	0	0	0	3.67	0	1.22333	XP_022331028.1(probable methylmalonate-semialdehyde dehydrogenase [acylating], mitochondrial [Crassostrea virginica])	GO:0004491(molecular_function:methylmalonate-semialdehyde dehydrogenase (acylating) activity); GO:0004491(molecular_function:methylmalonate-semialdehyde dehydrogenase (acylating) activity)	K00140	mmsA, iolA, ALDH6A1	map00640(Propanoate metabolism); map00280(Valine, leucine and isoleucine degradation); map00410(beta-Alanine metabolism); map00562(Inositol phosphate metabolism)			PF00171.19(Aldedh:Aldehyde dehydrogenase family)	gi|81881843|sp|Q9EQ20.1|MMSA_MOUSE(RecName: Full=Methylmalonate-semialdehyde dehydrogenase [acylating], mitochondrial; Short=MMSDH; Short=Malonate-semialdehyde dehydrogenase [acylating]; AltName: Full=Aldehyde dehydrogenase family 6 member A1; Flags: Precursor)
TRINITY_DN69087_c0_g3		668.19	9.38411	5.26131e-20	1.16047e-14	yes	up	0	0	0	2	2	277	0	0	0	0.1	0.1	30	0	10.0667	PIK48767.1(hypothetical protein BSL78_14363 [Apostichopus japonicus])	GO:0003735(molecular_function:structural constituent of ribosome); GO:0006414(biological_process:translational elongation); GO:0005840(cellular_component:ribosome); GO:0030295(molecular_function:protein kinase activator activity); GO:0003735(molecular_function:structural constituent of ribosome); GO:0002181(biological_process:cytoplasmic translation); GO:0045860(biological_process:positive regula…	K02942	RP-LP1, RPLP1	map03010(Ribosome)			PF00428.16(Ribosomal_60s:60s Acidic ribosomal protein)	gi|133048|sp|P18660.1|RLA1_CHICK(RecName: Full=60S acidic ribosomal protein P1)
TRINITY_DN21891_c0_g1		221.035	7.78813	5.70246e-20	1.25776e-14	yes	up	0	0	1	0	0	332	0	0	0.03	0	0	17.77	0.01	5.92333			K06635	PTTG	map04110(Cell cycle); map05166(HTLV-I infection); map04114(Oocyte meiosis)				gi|109892884|sp|Q3SZY3.1|PTTG1_BOVIN(RecName: Full=Securin; AltName: Full=Pituitary tumor-transforming gene 1 protein)
TRINITY_DN47996_c0_g1		665.065	9.37735	6.01119e-20	1.32585e-14	yes	up	0	0	0	0	0	281	0	0	0	0	0	2.37	0	0.79	XP_022797908.1(kinesin-like protein KIF23 [Stylophora pistillata])		K17387	KIF23	map05206(MicroRNAs in cancer)	COG5059(Z:Cytoskeleton )	COG5059(Kinesin family member)	PF00225.20(Kinesin:Kinesin motor domain); PF16540.2(MKLP1_Arf_bdg:Arf6-interacting domain of mitotic kinesin-like protein 1); PF16796.2(Microtub_bd:Microtubule binding)	gi|118572664|sp|Q02241.3|KIF23_HUMAN(RecName: Full=Kinesin-like protein KIF23; AltName: Full=Kinesin-like protein 5; AltName: Full=Mitotic kinesin-like protein 1)
TRINITY_DN42088_c0_g1		662.715	9.37225	6.65864e-20	1.46865e-14	yes	up	0	0	0	0	0	280	0	0	0	0	0	4.31	0	1.43667	XP_014666862.1(PREDICTED: H/ACA ribonucleoprotein complex subunit 4-like [Priapulus caudatus])	GO:0009982(molecular_function:pseudouridine synthase activity); GO:0003723(molecular_function:RNA binding); GO:0001522(biological_process:pseudouridine synthesis); GO:0006396(biological_process:RNA processing); GO:0009982(molecular_function:pseudouridine synthase activity); GO:0003723(molecular_function:RNA binding); GO:0001522(biological_process:pseudouridine synthesis); GO:0006396(biological_pr…	K11131	DKC1, NOLA4, CBF5	map03008(Ribosome biogenesis in eukaryotes)	COG0130(J:Translation, ribosomal structure and biogenesis )	COG0130(Responsible for synthesis of pseudouridine from uracil- 55 in the psi GC loop of transfer RNAs (By similarity))	PF08068.9(DKCLD:DKCLD (NUC011) domain); PF01509.15(TruB_N:TruB family pseudouridylate synthase (N terminal domain)); PF16198.2(TruB_C_2:tRNA pseudouridylate synthase B C-terminal domain); PF01472.17(PUA:PUA domain)	gi|67460227|sp|Q5ZJH9.1|DKC1_CHICK(RecName: Full=H/ACA ribonucleoprotein complex subunit 4; AltName: Full=Dyskerin)
TRINITY_DN41819_c1_g1		662.715	9.37225	6.65864e-20	1.46865e-14	yes	up	0	0	0	0	0	280	0	0	0	0	0	5.89	0	1.96333	XP_013385672.1(acidic leucine-rich nuclear phosphoprotein 32 family member A isoform X3 [Lingula anatina])		K18647	ANP32B				PF14580.3(LRR_9:Leucine-rich repeat); PF12799.4(LRR_4:Leucine Rich repeats (2 copies)); PF13855.3(LRR_8:Leucine rich repeat)	gi|108864719|sp|Q3SZC6.1|AN32B_BOVIN(RecName: Full=Acidic leucine-rich nuclear phosphoprotein 32 family member B)
TRINITY_DN51007_c0_g1		656.281	9.35817	8.82267e-20	1.94593e-14	yes	up	0	0	0	1	0	276	0	0	0	0.01	0	4.97	0	1.66	KOX77688.1(L-lactate dehydrogenase [Melipona quadrifasciata])	GO:0004459(molecular_function:L-lactate dehydrogenase activity); GO:0005975(biological_process:carbohydrate metabolic process); GO:0019752(biological_process:carboxylic acid metabolic process); GO:0005737(cellular_component:cytoplasm)	K00016	LDH, ldh	map00010(Glycolysis / Gluconeogenesis); map04922(Glucagon signaling pathway); map00640(Propanoate metabolism); map00620(Pyruvate metabolism); map00270(Cysteine and methionine metabolism)	COG0039(C:Energy production and conversion )	COG0039(Catalyzes the reversible oxidation of malate to oxaloacetate (By similarity))	PF00056.20(Ldh_1_N:lactate/malate dehydrogenase, NAD binding domain); PF02866.15(Ldh_1_C:lactate/malate dehydrogenase, alpha/beta C-terminal domain); PF02056.13(Glyco_hydro_4:Family 4 glycosyl hydrolase)	gi|313104308|sp|Q9PVK4.4|LDHBA_DANRE(RecName: Full=L-lactate dehydrogenase B-A chain; Short=LDH-B-A)
TRINITY_DN26927_c0_g1		648.614	9.34122	1.23454e-19	2.72289e-14	yes	up	0	0	0	0	0	274	0	0	0	0	0	12.28	0	4.09333			K19894	SPACA4, SAMP14				PF01064.20(Activin_recp:Activin types I and II receptor domain)
TRINITY_DN55512_c4_g2		29.7533	4.89498	1.33409e-19	2.94243e-14	yes	up	15.39	8.58	6	0	1.62	946.86	3.82	1.2	0.21	0	0.43	106.95	1.74333	35.7933	XP_017298692.1(PREDICTED: LOW QUALITY PROTEIN: polyubiquitin-B-like [Diaphorina citri])		K08770	UBC	map03320(PPAR signaling pathway)	COG5272(O:Posttranslational modification, protein turnover, chaperones )	COG5272(Ribosomal protein)	PF00240.20(ubiquitin:Ubiquitin family); PF11976.5(Rad60-SLD:Ubiquitin-2 like Rad60 SUMO-like); PF14560.3(Ubiquitin_2:Ubiquitin-like domain)	gi|342187094|sp|P0CG50.2|UBC_MOUSE(RecName: Full=Polyubiquitin-C; Contains: RecName: Full=Ubiquitin; Contains: RecName: Full=Ubiquitin-related 1; Contains: RecName: Full=Ubiquitin-related 2; Flags: Precursor)
TRINITY_DN44462_c0_g1		216.201	7.75623	1.54015e-19	3.39691e-14	yes	up	1	0	0	0	0	318	0	0	0	0	0	2.3	0	0.766667	NP_999660.1(KRP170 [Strongylocentrotus purpuratus])	GO:0005524(molecular_function:ATP binding); GO:0008574(molecular_function:ATP-dependent microtubule motor activity, plus-end-directed); GO:0008017(molecular_function:microtubule binding); GO:0007059(biological_process:chromosome segregation); GO:0007018(biological_process:microtubule-based movement); GO:0090307(biological_process:mitotic spindle assembly); GO:0005871(cellular_component:kinesin co…	K10398	KIF11, EG5		COG5059(Z:Cytoskeleton )	COG5059(Kinesin family member)	PF00225.20(Kinesin:Kinesin motor domain); PF13931.3(Microtub_bind:Kinesin-associated microtubule-binding); PF16796.2(Microtub_bd:Microtubule binding)	gi|308154241|sp|B2GU58.1|KIF11_XENTR(RecName: Full=Kinesin-like protein KIF11; AltName: Full=Costal2)
TRINITY_DN32813_c0_g1		641.563	9.32545	1.68494e-19	3.71624e-14	yes	up	0	0	0	0	0	271	0	0	0	0	0	2.31	0	0.77	XP_021371300.1(KH domain-containing protein akap-1-like isoform X2 [Mizuhopecten yessoensis])		K16518	AKAP1				PF00567.21(TUDOR:Tudor domain); PF00013.26(KH_1:KH domain)	gi|8134304|sp|Q92667.1|AKAP1_HUMAN(RecName: Full=A-kinase anchor protein 1, mitochondrial; AltName: Full=A-kinase anchor protein 149 kDa; Short=AKAP 149; AltName: Full=Dual specificity A-kinase-anchoring protein 1; Short=D-AKAP-1; AltName: Full=Protein kinase A-anchoring protein 1; Short=PRKA1; AltName: Full=Spermatid A-kinase anchor protein 84; Short=S-AKAP84; Flags: Precursor)
TRINITY_DN52215_c2_g2		45.2739	5.50061	2.50395e-19	5.52259e-14	yes	up	6	3	3	4	2	585	0.11	0.04	0.05	0.06	0.03	16.31	0.0666667	5.46667	XP_002735015.1(PREDICTED: guanine nucleotide-binding protein subunit beta-2-like 1-like [Saccoglossus kowalevskii])	GO:0016301(molecular_function:kinase activity)	K14753	RACK1	map05162(Measles)			PF00400.29(WD40:WD domain, G-beta repeat); PF12894.4(ANAPC4_WD40:Anaphase-promoting complex subunit 4 WD40 domain); PF08662.8(eIF2A:Eukaryotic translation initiation factor eIF2A)	gi|3023849|sp|O42248.1|GBLP_DANRE(RecName: Full=Guanine nucleotide-binding protein subunit beta-2-like 1; AltName: Full=Receptor of activated protein kinase C; Short=RACK)
TRINITY_DN48290_c0_g1		632.162	9.30415	2.55721e-19	5.64003e-14	yes	up	0	0	0	0	0	267	0	0	0	0	0	3.53	0	1.17667	XP_009066133.1(hypothetical protein LOTGIDRAFT_236780 [Lottia gigantea])		K10318	FBXO43, EMI2	map04114(Oocyte meiosis)			PF01485.18(IBR:IBR domain, a half RING-finger domain)	gi|82100843|sp|Q8AXF4.1|FBX43_XENLA(RecName: Full=F-box only protein 43; AltName: Full=Early mitotic inhibitor 2; AltName: Full=Emi1-related protein 1; AltName: Full=F-box protein 26; AltName: Full=Xerp1)
TRINITY_DN36358_c0_g1		625.111	9.28797	3.50325e-19	7.72652e-14	yes	up	0	0	0	0	0	264	0	0	0	0	0	3.57	0	1.19	XP_002612053.1(hypothetical protein BRAFLDRAFT_282105 [Branchiostoma floridae])	GO:0005525(molecular_function:GTP binding); GO:0016021(cellular_component:integral component of membrane); GO:0016021(cellular_component:integral component of membrane); GO:0016021(cellular_component:integral component of membrane); GO:0005525(molecular_function:GTP binding); GO:0016021(cellular_component:integral component of membrane)						PF01926.20(MMR_HSR1:50S ribosome-binding GTPase); PF00350.20(Dynamin_N:Dynamin family)	gi|75165238|sp|Q94CF0.1|EHD1_ARATH(RecName: Full=EH domain-containing protein 1; Short=AtEHD1)
TRINITY_DN58744_c7_g1		622.76	9.28253	3.89221e-19	8.58435e-14	yes	up	0	0	0	0	0	263	0	0	0	0	0	4.4	0	1.46667	XP_020907577.1(oncoprotein-induced transcript 3 protein-like [Exaiptasia pallida])		K19926	ZP1				PF00100.20(Zona_pellucida:Zona pellucida-like domain); PF00088.15(Trefoil:Trefoil (P-type) domain)	gi|1353192|sp|P48834.1|ZP4_FELCA(RecName: Full=Zona pellucida sperm-binding protein 4; AltName: Full=Zona pellucida glycoprotein 4; Short=Zp-4; AltName: Full=Zona pellucida protein B; Contains: RecName: Full=Processed zona pellucida sperm-binding protein 4; Flags: Precursor)
TRINITY_DN6828_c0_g1		620.41	9.27708	4.32515e-19	9.53917e-14	yes	up	0	0	0	0	0	262	0	0	0	0	0	5.91	0	1.97	XP_006812396.1(PREDICTED: aurora kinase A isoform X1 [Saccoglossus kowalevskii])	GO:0005524(molecular_function:ATP binding); GO:0004674(molecular_function:protein serine/threonine kinase activity); GO:0007049(biological_process:cell cycle); GO:0005524(molecular_function:ATP binding); GO:0004674(molecular_function:protein serine/threonine kinase activity); GO:0007049(biological_process:cell cycle); GO:0005524(molecular_function:ATP binding); GO:0004674(molecular_function:prote…	K11479	AURKB				PF00069.22(Pkinase:Protein kinase domain); PF07714.14(Pkinase_Tyr:Protein tyrosine kinase)	gi|82237261|sp|Q6NW76.1|AURKB_DANRE(RecName: Full=Aurora kinase B; AltName: Full=Serine/threonine kinase A; AltName: Full=Serine/threonine-protein kinase 12; AltName: Full=Serine/threonine-protein kinase aurora-B)
TRINITY_DN52863_c4_g14		618.06	9.2716	4.80713e-19	1.06021e-13	yes	up	0	0	0	0	0	261	0	0	0	0	0	5.27	0	1.75667	XP_017769146.1(PREDICTED: cathepsin B [Nicrophorus vespilloides])	GO:0004197(molecular_function:cysteine-type endopeptidase activity); GO:0050790(biological_process:regulation of catalytic activity); GO:0004197(molecular_function:cysteine-type endopeptidase activity); GO:0050790(biological_process:regulation of catalytic activity); GO:0004197(molecular_function:cysteine-type endopeptidase activity); GO:0050790(biological_process:regulation of catalytic activity…	K01363	CTSB	map04142(Lysosome); map04621(NOD-like receptor signaling pathway); map04924(Renin secretion); map04210(Apoptosis); map04612(Antigen processing and presentation); map04140(Autophagy - animal)	COG4870(O:Posttranslational modification, protein turnover, chaperones )	COG4870(cysteine)	PF00112.20(Peptidase_C1:Papain family cysteine protease); PF08127.10(Propeptide_C1:Peptidase family C1 propeptide)	gi|68067549|sp|P07858.3|CATB_HUMAN(RecName: Full=Cathepsin B; AltName: Full=APP secretase; Short=APPS; AltName: Full=Cathepsin B1; Contains: RecName: Full=Cathepsin B light chain; Contains: RecName: Full=Cathepsin B heavy chain; Flags: Precursor)
TRINITY_DN50527_c1_g3		83.5484	6.38454	5.41964e-19	1.1953e-13	yes	up	1	2	1	1	2	392	0.02	0.03	0.02	0.02	0.03	13.02	0.0233333	4.35667	XP_002130156.1(PREDICTED: 60S ribosomal protein L5 [Ciona intestinalis])	GO:0008097(molecular_function:5S rRNA binding); GO:0003735(molecular_function:structural constituent of ribosome); GO:0000027(biological_process:ribosomal large subunit assembly); GO:0006412(biological_process:translation); GO:0022625(cellular_component:cytosolic large ribosomal subunit); GO:0008097(molecular_function:5S rRNA binding); GO:0003735(molecular_function:structural constituent of ribos…	K02932	RP-L5e, RPL5	map03010(Ribosome)	COG0256(J:Translation, ribosomal structure and biogenesis )	COG0256(This is one of the proteins that binds and probably mediates the attachment of the 5S RNA into the large ribosomal subunit, where it forms part of the central protuberance (By similarity))	PF17144.1(Ribosomal_L5e:Ribosomal large subunit proteins 60S L5, and 50S L18); PF14204.3(Ribosomal_L18_c:Ribosomal L18 C-terminal region)	gi|132983|sp|P15125.2|RL5A_XENLA(RecName: Full=60S ribosomal protein L5-A)
TRINITY_DN67750_c4_g3		613.359	9.26059	5.9415e-19	1.31038e-13	yes	up	0	0	0	0	0	259	0	0	0	0	0	2.09	0	0.696667	XP_019614985.1(PREDICTED: casein kinase I-like isoform X1 [Branchiostoma belcheri])	GO:0005524(molecular_function:ATP binding); GO:0004674(molecular_function:protein serine/threonine kinase activity); GO:0006897(biological_process:endocytosis); GO:0018105(biological_process:peptidyl-serine phosphorylation); GO:0008360(biological_process:regulation of cell shape); GO:0016055(biological_process:Wnt signaling pathway); GO:0005737(cellular_component:cytoplasm); GO:0005634(cellular_c…	K08959	CSNK1D	map04710(Circadian rhythm); map04540(Gap junction); map04340(Hedgehog signaling pathway); map04390(Hippo signaling pathway)			PF00069.22(Pkinase:Protein kinase domain); PF07714.14(Pkinase_Tyr:Protein tyrosine kinase); PF01636.20(APH:Phosphotransferase enzyme family)	gi|82237485|sp|Q6P3K7.1|KC1DB_DANRE(RecName: Full=Casein kinase I isoform delta-B; Short=CKI-delta-B; Short=CKId-B)
TRINITY_DN44735_c0_g2		613.359	9.26059	5.9415e-19	1.31038e-13	yes	up	0	0	0	0	0	259	0	0	0	0	0	9.03	0	3.01
TRINITY_DN47575_c0_g1		611.008	9.25505	6.60726e-19	1.4572e-13	yes	up	0	0	0	0	0	258	0	0	0	0	0	3.91	0	1.30333	XP_006825091.1(PREDICTED: tolloid-like protein 2-like [Saccoglossus kowalevskii])	GO:0004252(molecular_function:serine-type endopeptidase activity); GO:0006508(biological_process:proteolysis); GO:0005615(cellular_component:extracellular space); GO:0004252(molecular_function:serine-type endopeptidase activity); GO:0004252(molecular_function:serine-type endopeptidase activity)	K09640;K09630	TMPRSS9;PRSS36		COG5640(O:Posttranslational modification, protein turnover, chaperones )	COG5640(protease)	PF00089.23(Trypsin:Trypsin)	gi|18202734|sp|Q9BQR3.1|PRS27_HUMAN(RecName: Full=Serine protease 27; AltName: Full=Marapsin; AltName: Full=Pancreasin; Flags: Precursor)
TRINITY_DN46031_c0_g3		608.657	9.24949	7.349e-19	1.62078e-13	yes	up	0	0	0	0	0	257	0	0	0	0	0	2.52	0	0.84	XP_019628556.1(PREDICTED: DNA replication licensing factor MCM3-like [Branchiostoma belcheri])	GO:0005524(molecular_function:ATP binding); GO:0003677(molecular_function:DNA binding); GO:0004386(molecular_function:helicase activity); GO:0006270(biological_process:DNA replication initiation); GO:0042555(cellular_component:MCM complex); GO:0005634(cellular_component:nucleus); GO:0005524(molecular_function:ATP binding); GO:0003677(molecular_function:DNA binding); GO:0004386(molecular_function:…	K02541	MCM3	map04110(Cell cycle); map03030(DNA replication)	COG1241(L:Replication, recombination and repair )	COG1241(dna replication licensing factor)	PF00493.20(MCM:MCM2/3/5 family); PF14551.3(MCM_N:MCM N-terminal domain); PF01078.18(Mg_chelatase:Magnesium chelatase, subunit ChlI)	gi|109940096|sp|P49739.2|MCM3M_XENLA(RecName: Full=Maternal DNA replication licensing factor mcm3; AltName: Full=Maternal minichromosome maintenance protein 3; Short=mMCM3; Short=xMCM3; AltName: Full=P1 homolog; AltName: Full=XRLF subunit beta; AltName: Full=p100)
TRINITY_DN49295_c0_g2		603.956	9.2383	9.09674e-19	2.00622e-13	yes	up	0	0	0	0	0	255	0	0	0	0	0	1.75	0	0.583333	XP_018917453.1(PREDICTED: 7SK snRNA methylphosphate capping enzyme-like [Bemisia tabaci])		K15190	MEPCE, BCDIN3				PF06859.9(Bin3:Bicoid-interacting protein 3 (Bin3)); PF13649.3(Methyltransf_25:Methyltransferase domain); PF08242.9(Methyltransf_12:Methyltransferase domain); PF13847.3(Methyltransf_31:Methyltransferase domain); PF13489.3(Methyltransf_23:Methyltransferase domain); PF08241.9(Methyltransf_11:Methyltransferase domain); PF05175.11(MTS:Methyltransferase small domain); PF13679.3(Methyltransf_32:Methylt…	gi|425938175|sp|A3KQ55.2|MEPCE_DANRE(RecName: Full=7SK snRNA methylphosphate capping enzyme; Short=MePCE; AltName: Full=Bicoid-interacting protein 3 homolog; Short=Bin3 homolog; Short=zBCDIN3)
TRINITY_DN45712_c0_g1		603.956	9.2383	9.09674e-19	2.00622e-13	yes	up	0	0	0	0	0	255	0	0	0	0	0	3.93	0	1.31	XP_013411151.1(cyclic AMP-dependent transcription factor ATF-4-like [Lingula anatina])	GO:0003700(molecular_function:transcription factor activity, sequence-specific DNA binding); GO:0006357(biological_process:regulation of transcription from RNA polymerase II promoter); GO:0005737(cellular_component:cytoplasm); GO:0005634(cellular_component:nucleus); GO:0003700(molecular_function:transcription factor activity, sequence-specific DNA binding); GO:0006357(biological_process:regulatio…	K04374	ATF4, CREB2	map05166(HTLV-I infection); map05031(Amphetamine addiction); map05161(Hepatitis B); map04010(MAPK signaling pathway); map04212(Longevity regulating pathway - worm); map04211(Longevity regulating pathway); map04210(Apoptosis); map04214(Apoptosis - fly); map05215(Prostate cancer); map04922(Glucagon signaling pathway); map04925(Aldosterone synthesis and secretion); map04728(Dopaminergic synapse); ma…			PF00170.18(bZIP_1:bZIP transcription factor); PF07716.12(bZIP_2:Basic region leucine zipper)	gi|82202200|sp|Q6NW59.1|ATF4_DANRE(RecName: Full=Cyclic AMP-dependent transcription factor ATF-4; Short=cAMP-dependent transcription factor ATF-4; AltName: Full=Activating transcription factor 4)
TRINITY_DN49413_c0_g1		601.605	9.23267	1.01418e-18	2.23668e-13	yes	up	0	0	0	0	0	254	0	0	0	0	0	8.3	0	2.76667	XP_019629335.1(PREDICTED: forkhead box protein H1-like isoform X2 [Branchiostoma belcheri])	GO:0003700(molecular_function:transcription factor activity, sequence-specific DNA binding); GO:0043565(molecular_function:sequence-specific DNA binding); GO:0005634(cellular_component:nucleus); GO:0003700(molecular_function:transcription factor activity, sequence-specific DNA binding); GO:0043565(molecular_function:sequence-specific DNA binding); GO:0004842(molecular_function:ubiquitin-protein t…						PF00250.15(Forkhead:Forkhead domain)	gi|15214023|sp|Q9I9E1.1|FOXH1_DANRE(RecName: Full=Forkhead box protein H1; AltName: Full=Forkhead activin signal transducer 1; Short=Fast-1; AltName: Full=Schmalspur protein)
TRINITY_DN50789_c0_g6		600.196	9.22929	1.08898e-18	2.40163e-13	yes	up	0	0	0	0	1	252	0	0	0	0	0	1.88	0	0.626667	XP_019633889.1(PREDICTED: ubiquitin-like modifier-activating enzyme 1 [Branchiostoma belcheri])	GO:0005524(molecular_function:ATP binding); GO:0004839(molecular_function:ubiquitin activating enzyme activity); GO:0006974(biological_process:cellular response to DNA damage stimulus); GO:0006511(biological_process:ubiquitin-dependent protein catabolic process); GO:0005737(cellular_component:cytoplasm); GO:0005524(molecular_function:ATP binding); GO:0004839(molecular_function:ubiquitin activatin…	K03178	UBE1, UBA1	map05012(Parkinson's disease); map04120(Ubiquitin mediated proteolysis)	COG0476(H:Coenzyme transport and metabolism )	COG0476(UBA THIF-type NAD FAD binding protein)	PF00899.18(ThiF:ThiF family); PF10585.6(UBA_e1_thiolCys:Ubiquitin-activating enzyme active site); PF09358.7(E1_UFD:Ubiquitin fold domain); PF16190.2(E1_FCCH:Ubiquitin-activating enzyme E1 FCCH domain); PF16191.2(E1_4HB:Ubiquitin-activating enzyme E1 four-helix bundle)	gi|182702190|sp|A3KMV5.1|UBA1_BOVIN(RecName: Full=Ubiquitin-like modifier-activating enzyme 1; AltName: Full=Ubiquitin-activating enzyme E1)
TRINITY_DN70950_c7_g5		600.196	9.22929	1.08898e-18	2.40163e-13	yes	up	0	0	0	0	1	252	0	0	0	0	0.01	5.02	0	1.67667	XP_013779654.1(heterogeneous nuclear ribonucleoprotein A1, A2/B1 homolog [Limulus polyphemus])		K12894	HNRNPA0				PF00076.19(RRM_1:RNA recognition motif. (a.k.a. RRM, RBD, or RNP domain)); PF16367.2(RRM_7:RNA recognition motif)	gi|81916834|sp|Q9CX86.1|ROA0_MOUSE(RecName: Full=Heterogeneous nuclear ribonucleoprotein A0; Short=hnRNP A0)
TRINITY_DN50167_c0_g2		595.491	9.21793	1.37706e-18	3.03695e-13	yes	up	0	0	0	0	1	250	0	0	0	0	0	1.86	0	0.62	XP_019621431.1(PREDICTED: la-related protein 1-like isoform X2 [Branchiostoma belcheri])	GO:0003723(molecular_function:RNA binding)	K18757	LARP1		COG5193(J:Translation, ribosomal structure and biogenesis); COG5193(O:Posttranslational modification, protein turnover, chaperones)	COG5193(La ribonucleoprotein domain family member); COG5193(La ribonucleoprotein domain family member)	PF05383.14(La:La domain)	gi|613504999|sp|Q6ZQ58.3|LARP1_MOUSE(RecName: Full=La-related protein 1; AltName: Full=La ribonucleoprotein domain family member 1)
TRINITY_DN87364_c0_g1		594.548	9.21565	1.44204e-18	3.18024e-13	yes	up	0	0	0	0	0	251	0	0	0	0	0	17.41	0	5.80333			K19894	SPACA4, SAMP14
TRINITY_DN50588_c1_g7		96.6611	6.59486	1.50889e-18	3.32764e-13	yes	up	0	0	3	2	0	355	0	0	0.15	0.02	0	6.95	0.05	2.32333	XP_002130023.1(PREDICTED: phosphate carrier protein, mitochondrial [Ciona intestinalis])	GO:0015114(molecular_function:phosphate ion transmembrane transporter activity); GO:0006839(biological_process:mitochondrial transport); GO:0016021(cellular_component:integral component of membrane); GO:0005743(cellular_component:mitochondrial inner membrane); GO:0016021(cellular_component:integral component of membrane); GO:0016021(cellular_component:integral component of membrane); GO:0016021(c…	K15102	SLC25A3, PHC, PIC				PF00153.24(Mito_carr:Mitochondrial carrier protein)	gi|21759257|sp|Q8VEM8.1|MPCP_MOUSE(RecName: Full=Phosphate carrier protein, mitochondrial; AltName: Full=Phosphate transport protein; Short=PTP; AltName: Full=Solute carrier family 25 member 3; Flags: Precursor)
TRINITY_DN63315_c1_g10		592.195	9.20993	1.62217e-18	3.57744e-13	yes	up	0	0	0	0	0	250	0	0	0	0	0	13.79	0	4.59667	EFN83153.1(Histone H3.3 [Harpegnathos saltator])	GO:0003677(molecular_function:DNA binding); GO:0046982(molecular_function:protein heterodimerization activity); GO:0000786(cellular_component:nucleosome); GO:0005634(cellular_component:nucleus); GO:0003677(molecular_function:DNA binding); GO:0046982(molecular_function:protein heterodimerization activity); GO:0000786(cellular_component:nucleosome); GO:0005634(cellular_component:nucleus); GO:000367…	K11253	H3	map05034(Alcoholism); map05322(Systemic lupus erythematosus); map05202(Transcriptional misregulation in cancer)	COG2036(B:Chromatin structure and dynamics )	COG2036(Core component of nucleosome. Nucleosomes wrap and compact DNA into chromatin, limiting DNA accessibility to the cellular machineries which require DNA as a template. Histones thereby play a central role in transcription regulation, DNA repair, DNA replication and chromosomal stability. DNA accessibility is regulated via a complex set of post-translational modifications of histones, also …	PF00125.21(Histone:Core histone H2A/H2B/H3/H4); PF15511.3(CENP-T_C:Centromere kinetochore component CENP-T histone fold); PF15630.3(CENP-S:CENP-S protein)	gi|55977042|sp|P84245.2|H33_RAT(RecName: Full=Histone H3.3 >gi|55977062|sp|P84243.2|H33_HUMAN RecName: Full=Histone H3.3 >gi|55977063|sp|P84244.2|H33_MOUSE RecName: Full=Histone H3.3 >gi|55977064|sp|P84246.2|H33_RABIT RecName: Full=Histone H3.3 >gi|55977065|sp|P84247.2|H33_CHICK RecName: Full=Histone H3.3; AltName: Full=H3.3A/B; AltName: Full=Histone H3 class II >gi|55977066|sp|P84248.2|H33_SPISO…
TRINITY_DN50147_c0_g1		590.785	9.20649	1.74268e-18	3.84318e-13	yes	up	0	0	0	0	1	248	0	0	0	0	0	2.33	0	0.776667	XP_019627097.1(PREDICTED: myosin-11-like isoform X4 [Branchiostoma belcheri])		K12472	EPS15	map04144(Endocytosis)
TRINITY_DN93251_c0_g1		125.565	6.97229	2.05487e-18	4.53164e-13	yes	up	0	0	2	3	0	322	0	0	0.02	0.02	0	5.2	0.00666667	1.74	XP_019622881.1(PREDICTED: LOW QUALITY PROTEIN: chromatin target of PRMT1 protein-like [Branchiostoma belcheri])							PF13865.3(FoP_duplication:C-terminal duplication domain of Friend of PRMT1)	gi|54041574|sp|Q9Y3Y2.2|CHTOP_HUMAN(RecName: Full=Chromatin target of PRMT1 protein; AltName: Full=Friend of PRMT1 protein; AltName: Full=Small arginine- and glycine-rich protein; Short=SRAG)
TRINITY_DN70472_c1_g1		585.138	9.19263	2.31177e-18	5.09817e-13	yes	up	0	0	0	0	0	247	0	0	0	0	0	3.42	0	1.14	XP_002164704.1(PREDICTED: uncharacterized protein LOC100203227 [Hydra vulgaris])							PF12937.4(F-box-like:F-box-like); PF00646.30(F-box:F-box domain)
TRINITY_DN55067_c2_g9		29.8672	4.90049	2.84918e-18	6.28329e-13	yes	up	10	5	8	4	3	734	0.23	0.09	0.16	0.07	0.05	27.27	0.16	9.13	XP_013411130.1(40S ribosomal protein S2 [Lingula anatina])	GO:0003723(molecular_function:RNA binding); GO:0003735(molecular_function:structural constituent of ribosome); GO:0006412(biological_process:translation); GO:0015935(cellular_component:small ribosomal subunit)	K02981	RP-S2e, RPS2	map03010(Ribosome)	COG0098(J:Translation, ribosomal structure and biogenesis )	COG0098(Located at the back of the 30S subunit body where it stabilizes the conformation of the head with respect to the body (By similarity))	PF00333.17(Ribosomal_S5:Ribosomal protein S5, N-terminal domain); PF03719.12(Ribosomal_S5_C:Ribosomal protein S5, C-terminal domain)	gi|22001963|sp|Q90YS3.1|RS2_ICTPU(RecName: Full=40S ribosomal protein S2)
TRINITY_DN47315_c0_g1		580.432	9.18098	2.93039e-18	6.46236e-13	yes	up	0	0	0	0	0	245	0	0	0	0	0	8.31	0	2.77
TRINITY_DN49251_c0_g1		572.577	9.16133	4.36837e-18	9.63349e-13	yes	up	0	0	0	1	1	239	0	0	0	0.02	0.02	11.03	0	3.69	XP_019635156.1(PREDICTED: elongation factor 1-beta-like [Branchiostoma belcheri])	GO:0003746(molecular_function:translation elongation factor activity); GO:0005853(cellular_component:eukaryotic translation elongation factor 1 complex); GO:0003746(molecular_function:translation elongation factor activity); GO:0005853(cellular_component:eukaryotic translation elongation factor 1 complex); GO:0003746(molecular_function:translation elongation factor activity); GO:0005853(cellular_…	K03232	EEF1B		COG2092(J:Translation, ribosomal structure and biogenesis )	COG2092(Promotes the exchange of GDP for GTP in EF-1-alpha GDP, thus allowing the regeneration of EF-1-alpha GTP that could then be used to form the ternary complex EF-1-alpha GTP AAtRNA (By similarity))	PF00736.16(EF1_GNE:EF-1 guanine nucleotide exchange domain); PF10587.6(EF-1_beta_acid:Eukaryotic elongation factor 1 beta central acidic region)	gi|232034|sp|P30151.3|EF1B_XENLA(RecName: Full=Elongation factor 1-beta; Short=EF-1-beta; AltName: Full=p30)
TRINITY_DN48633_c0_g1		188.434	7.55791	5.70607e-18	1.25834e-12	yes	up	0	1	0	0	0	283	0	0.01	0	0	0	4.11	0.00333333	1.37	NP_999796.1(WEE1-like CDK tyrosine kinase [Strongylocentrotus purpuratus])	GO:0005524(molecular_function:ATP binding); GO:0000287(molecular_function:magnesium ion binding); GO:0004715(molecular_function:non-membrane spanning protein tyrosine kinase activity); GO:0000278(biological_process:mitotic cell cycle); GO:0005634(cellular_component:nucleus); GO:0005524(molecular_function:ATP binding); GO:0000287(molecular_function:magnesium ion binding); GO:0004715(molecular_func…	K06632	WEE1	map04110(Cell cycle)			PF00069.22(Pkinase:Protein kinase domain); PF07714.14(Pkinase_Tyr:Protein tyrosine kinase)	gi|334351260|sp|Q1LX51.2|WEE2_DANRE(RecName: Full=Wee1-like protein kinase 2; AltName: Full=Wee1-like protein kinase 1B; AltName: Full=Wee1B kinase)
TRINITY_DN15870_c0_g1		566.316	9.14546	5.99622e-18	1.32232e-12	yes	up	0	0	0	0	0	239	0	0	0	0	0	3.08	0	1.02667	OWF35117.1(Methionine aminopeptidase 2 [Mizuhopecten yessoensis])	GO:0046872(molecular_function:metal ion binding); GO:0070006(molecular_function:metalloaminopeptidase activity); GO:0070084(biological_process:protein initiator methionine removal); GO:0005737(cellular_component:cytoplasm); GO:0046872(molecular_function:metal ion binding); GO:0070006(molecular_function:metalloaminopeptidase activity); GO:0070084(biological_process:protein initiator methionine rem…	K01265	map		COG0024(J:Translation, ribosomal structure and biogenesis )	COG0024(Removes the N-terminal methionine from nascent proteins (By similarity))	PF00557.21(Peptidase_M24:Metallopeptidase family M24)	gi|1703273|sp|P50579.1|MAP2_HUMAN(RecName: Full=Methionine aminopeptidase 2; Short=MAP 2; Short=MetAP 2; AltName: Full=Initiation factor 2-associated 67 kDa glycoprotein; Short=p67; Short=p67eIF2; AltName: Full=Peptidase M)
TRINITY_DN32818_c0_g1		566.316	9.14546	5.99622e-18	1.32232e-12	yes	up	0	0	0	0	0	239	0	0	0	0	0	2.33	0	0.776667
TRINITY_DN69141_c0_g10		563.963	9.13946	6.76082e-18	1.49092e-12	yes	up	0	0	0	0	0	238	0	0	0	0	0	11.2	0	3.73333	XP_002604928.1(hypothetical protein BRAFLDRAFT_279721 [Branchiostoma floridae])	GO:0003723(molecular_function:RNA binding); GO:0003735(molecular_function:structural constituent of ribosome); GO:0006412(biological_process:translation); GO:0022625(cellular_component:cytosolic large ribosomal subunit); GO:0003735(molecular_function:structural constituent of ribosome); GO:0006412(biological_process:translation); GO:0005840(cellular_component:ribosome); GO:0003735(molecular_funct…	K02873	RP-L13e, RPL13	map03010(Ribosome)	COG4352(J:Translation, ribosomal structure and biogenesis )	COG4352(60S ribosomal protein L13)	PF01294.15(Ribosomal_L13e:Ribosomal protein L13e)	gi|21759388|sp|Q90Z10.3|RL13_DANRE(RecName: Full=60S ribosomal protein L13)
TRINITY_DN67770_c1_g9		45.0539	5.49358	7.57803e-18	1.67112e-12	yes	up	9	1	0	1	2	469	0.38	0.03	0	0.03	0.06	31.06	0.136667	10.3833	XP_019543791.1(PREDICTED: 60S ribosomal protein L12 [Aedes albopictus])	GO:0003735(molecular_function:structural constituent of ribosome); GO:0006412(biological_process:translation); GO:0005840(cellular_component:ribosome); GO:0003735(molecular_function:structural constituent of ribosome); GO:0006412(biological_process:translation); GO:0005840(cellular_component:ribosome); GO:0003735(molecular_function:structural constituent of ribosome); GO:0006412(biological_proces…	K02870	RP-L12e, RPL12	map03010(Ribosome)	COG0080(J:Translation, ribosomal structure and biogenesis )	COG0080(This protein binds directly to 23S ribosomal RNA (By similarity))	PF03946.11(Ribosomal_L11_N:Ribosomal protein L11, N-terminal domain); PF00298.16(Ribosomal_L11:Ribosomal protein L11, RNA binding domain)	gi|266921|sp|P30050.1|RL12_HUMAN(RecName: Full=60S ribosomal protein L12 >gi|47117092|sp|P61284.1|RL12_BOVIN RecName: Full=60S ribosomal protein L12 >gi|325530228|sp|E2RR58.1|RL12_CANFA RecName: Full=60S ribosomal protein L12)
TRINITY_DN69464_c5_g1		32.8164	5.03635	7.74392e-18	1.7077e-12	yes	up	2	12	3	390.94	81	26	0.02	0.1	0.03	3.02	0.6	0.39	0.05	1.33667
TRINITY_DN78326_c0_g1		559.257	9.12737	8.6e-18	1.89647e-12	yes	up	0	0	0	0	0	236	0	0	0	0	0	3.89	0	1.29667	XP_020892386.1(glioma tumor suppressor candidate region gene 2 protein-like [Exaiptasia pallida])		K14840	NOP53, GLTSCR2	map05168(Herpes simplex infection)			PF07767.8(Nop53:Nop53 (60S ribosomal biogenesis))	gi|93141272|sp|Q9NZM5.2|GSCR2_HUMAN(RecName: Full=Glioma tumor suppressor candidate region gene 2 protein; AltName: Full=p60)
TRINITY_DN48234_c0_g1		559.257	9.12737	8.6e-18	1.89647e-12	yes	up	0	0	0	0	0	236	0	0	0	0	0	2.25	0	0.75	XP_006812406.1(PREDICTED: VPS9 domain-containing protein 1-like [Saccoglossus kowalevskii])							PF02204.15(VPS9:Vacuolar sorting protein 9 (VPS9) domain)	gi|71153208|sp|Q8C190.1|VP9D1_MOUSE(RecName: Full=VPS9 domain-containing protein 1; AltName: Full=5-day ovary-specific transcript 1 protein)
TRINITY_DN45944_c0_g1		559.257	9.12737	8.6e-18	1.89647e-12	yes	up	0	0	0	0	0	236	0	0	0	0	0	1.67	0	0.556667	XP_002593520.1(hypothetical protein BRAFLDRAFT_125234 [Branchiostoma floridae])	GO:0010628(biological_process:positive regulation of gene expression); GO:0005737(cellular_component:cytoplasm); GO:0016021(cellular_component:integral component of membrane); GO:0005634(cellular_component:nucleus)						PF12478.5(DUF3697:Ubiquitin-associated protein 2); PF14555.3(UBA_4:UBA-like domain)	gi|81879516|sp|Q91VX2.1|UBAP2_MOUSE(RecName: Full=Ubiquitin-associated protein 2; Short=UBAP-2; AltName: Full=Protein lingerer homolog 1; Short=mLig-1)
[truncated: 724 more rows]

## Sheet: Table S7
Table S7 Indentical DEGs between groups
[truncated: 135 more rows]

## Sheet: Table S8
Table S8 GO enrichment of DEGs from different groups
Number	GO ID	Term Type	Description	Ratio_in_study	Ratio_in_pop	Pvalue_uncorrected	Pvalue_corrected
[truncated: 846 more rows]

## Sheet: Table S9
Table S9 KEGG enrichment of DEGs from different groups
[truncated: 437 more rows]

[truncated: 1 more sheets: Table S10]
